# Supplementary material for: Multicore fiber optic imaging reveals that astrocyte calcium activity in the mouse cerebral cortex is modulated by internal motivational state
Source: Nat Commun. 2024 Apr 8;15:3039. doi: 10.1038/s41467-024-47345-x (PMC11002016; doi:10.1038/s41467-024-47345-x)
Supplement: Supplementary file 3 — Supplementary Data 1 [file 41467_2024_47345_MOESM3_ESM.xlsx]

## Sheet: Fig. 2c
Fig. 2c
	Speed			Distance
	Untether	Tether		Untether	Tether
	5.80118	6.8761		57.6587	72.0876
	5.57533	5.1831		69.1147	50.0272
	4.30511	6.5809		30.862	68.6055
	6.25746	6.3367		88.9811	72.2389
	6.28513	7.0389		94.8835	101.36
	6.36542	6.26		87.9756	76.0592
	5.38439	8.4209		49.9765	113.334

## Sheet: Fig. 2f
Fig. 2f	Time (s)	EGFP																									GCaMP
	-1	0.132235	0.0419765	-0.0214475	-0.00939325	0.0718534	0.0854208	0.290477	0.00621928	-0.049034	0.190962	0.190962	0.269878	-0.090377	0.239026	0.161873	-0.0626614	-0.0234472	-0.0234472	-0.0234472	-0.0234472	0.0515166	-0.145452	0.122873	0.100888	0.0571022	0.122873	0.100888	0.0571022	-0.510911	0.161294	0.559245	0.0235572	0.0363574	0.204613	-0.503882	0.225876	0.1512	-0.0766712	0.182322	0.409399	-0.221034	1.75901	0.144131	0.31311
	-0.9	0.0716608	0.013011	-0.0308786	0.0315308	0.0203724	0.0888216	0.264684	0.0302579	-0.051562	0.0443966	0.0443966	0.252066	-0.0795587	0.297705	0.0615601	-0.0939242	0.028582	0.028582	0.028582	0.028582	0.0350743	-0.153	0.125879	0.110549	0.0665788	0.125879	0.110549	0.0665788	-0.511649	0.157007	0.56959	0.023873	0.036179	0.200506	-0.458613	0.226387	0.151079	-0.0806108	0.184237	0.403755	-0.22431	1.53424	0.141261	0.309754
	-0.8	0.072813	-0.0262882	-0.018358	-0.0145722	0.038954	0.0914045	0.223128	-0.00826908	-0.0433128	-0.0161707	-0.0161707	0.269756	0.00588995	0.214954	0.121925	-0.0680304	0.0120638	0.0120638	0.0120638	0.0120638	0.0257464	-0.112218	0.107556	0.0987529	0.0416161	0.107556	0.0987529	0.0416161	-0.512387	0.15272	0.579934	0.0241888	0.0360005	0.196399	-0.413344	0.226897	0.150959	-0.0845504	0.186153	0.398111	-0.227587	1.30948	0.138392	0.306398
	-0.7	0.0617022	0.00596534	-0.0263256	0.00269104	-0.0150403	0.0657477	0.219195	-0.0115767	-0.0475705	-0.00777474	-0.00777474	0.193671	0.0468112	0.211251	0.312647	0.0250102	0.0348305	0.0348305	0.0348305	0.0348305	0.0342047	-0.104494	0.108558	0.0907763	0.0302904	0.108558	0.0907763	0.0302904	-0.513125	0.148434	0.590279	0.0245047	0.0358221	0.192292	-0.368075	0.227408	0.150838	-0.0884901	0.188068	0.392467	-0.230864	1.08472	0.135522	0.303042
	-0.6	0.0961869	-0.0115706	-0.0212849	-0.00939325	-0.0383795	0.0263585	0.182271	0.00859519	-0.0506307	-0.00364956	-0.00364956	0.171206	0.0683432	0.250327	0.20824	0.143741	0.0618659	0.0618659	0.0618659	0.0618659	0.05705	-0.120175	0.0965336	0.0850466	0.0381491	0.0965336	0.0850466	0.0381491	-0.513863	0.144147	0.600624	0.0248205	0.0356436	0.188185	-0.322806	0.227918	0.150717	-0.0924297	0.189983	0.386823	-0.234141	0.859964	0.132652	0.299687
	-0.5	0.18746	0.0493354	0.00391876	-0.0469662	-0.0300762	-0.00885504	0.125419	0.00738394	-0.0511629	-0.015103	-0.015103	0.175246	-0.0486718	0.115474	0.181571	0.048933	0.0679906	0.0679906	0.0679906	0.0679906	0.0197387	-0.120351	0.090235	-0.041456	0.0301749	0.090235	-0.041456	0.0301749	-0.515385	0.147864	0.602182	0.0257456	0.0360098	0.187625	-0.290126	0.227314	0.147252	-0.0874982	0.186678	0.385524	-0.263841	0.780014	0.133736	0.291487
	-0.4	0.236019	0.0186475	-0.0313664	-0.0151815	0.012877	0.049045	0.0631342	-0.0192169	-0.0541344	-0.0357774	-0.0357774	0.138153	0.0319688	0.116432	0.183286	0.0534185	0.0562361	0.0562361	0.0562361	0.0562361	-0.00705912	-0.119941	0.0604597	-0.121335	0.0427718	0.0604597	-0.121335	0.0427718	-0.516907	0.151581	0.60374	0.0266707	0.036376	0.187064	-0.257446	0.22671	0.143786	-0.0825668	0.183372	0.384226	-0.293541	0.700064	0.13482	0.283286
	-0.3	0.207871	0.0224052	-0.0255126	-0.0139629	0.0155699	0.0744004	0.0380072	-0.0162354	-0.066863	-0.0432512	-0.0432512	0.127318	0.189748	0.041535	0.336495	-0.0465543	0.0472037	0.0472037	0.0472037	0.0472037	-0.0121183	-0.11567	0.0447847	-0.10673	0.0293659	0.0447847	-0.10673	0.0293659	-0.518429	0.155298	0.605298	0.0275958	0.0367422	0.186504	-0.224766	0.226105	0.14032	-0.0776353	0.180067	0.382927	-0.323241	0.620113	0.135904	0.275086
	-0.2	0.220052	0.100534	-0.000308948	-0.0280782	-0.0118985	0.0747448	0.0518037	0.0280683	-0.075334	-0.0643139	-0.0643139	0.108343	0.271277	-0.0182294	0.296436	-0.0702732	0.049802	0.049802	0.049802	0.049802	0.00669549	-0.0989942	0.0404901	-0.0912257	-0.0544211	0.0404901	-0.0912257	-0.0544211	-0.519951	0.159014	0.606856	0.028521	0.0371084	0.185944	-0.192087	0.225501	0.136854	-0.0727038	0.176762	0.381629	-0.352941	0.540163	0.136988	0.266886
	-0.1	0.139725	0.0776746	-0.0190084	-0.0111196	0.0435321	0.140049	0.0581021	0.057837	-0.0654881	-0.0850853	-0.0850853	0.0949379	0.389076	-0.0666922	0.191364	-0.0421367	0.0480079	0.0480079	0.0480079	0.0480079	0.0206873	-0.0946059	0.0169419	-0.0729132	-0.0310763	0.0169419	-0.0729132	-0.0310763	-0.521473	0.162731	0.608414	0.0294461	0.0374746	0.185383	-0.159407	0.224897	0.133389	-0.0677724	0.173456	0.38033	-0.382641	0.460213	0.138072	0.258686
	0	0.0911665	0.0404108	-0.0203093	-0.0300076	0.126027	0.0941596	0.0584687	0.0703687	-0.065222	-0.100761	-0.100761	0.112628	0.332685	-0.0480478	0.0587936	-0.0859725	0.0623608	0.0623608	0.0623608	0.0623608	0.0208454	-0.106718	0.00713606	-0.0812268	-0.0318853	0.00713606	-0.0812268	-0.0318853	-0.520207	0.167609	0.611313	0.0302393	0.0380648	0.184663	-0.181119	0.224403	0.128931	-0.0580925	0.164912	0.379222	-0.413538	0.443229	0.134154	0.258045
	0.1	0.0475462	0.0657753	-0.00437405	-0.0208682	0.100085	0.117965	0.0657669	0.0577904	-0.0568841	-0.0978491	-0.0978491	0.164045	0.126877	-0.103662	0.0995164	-0.0548457	0.0559268	0.0559268	0.0559268	0.0559268	0.0174462	-0.0957176	0.0159398	-0.074486	-0.0383571	0.0159398	-0.074486	-0.0383571	-0.518942	0.172486	0.614212	0.0310326	0.0386549	0.183943	-0.202831	0.223909	0.124474	-0.0484126	0.156368	0.378114	-0.444435	0.426245	0.130236	0.257404
	0.2	-0.021341	0.112746	-0.0196589	0.001574	0.0667367	0.0638536	0.0787303	0.0349165	-0.0610531	-0.0796013	-0.0796013	0.175858	0.022248	-0.206526	0.18146	0.0347288	0.0399654	0.0399654	0.0399654	0.0399654	0.0500146	-0.0884623	0.00269839	-0.0783058	-0.0354679	0.00269839	-0.0783058	-0.0354679	-0.517676	0.177364	0.61711	0.0318259	0.0392451	0.183223	-0.224544	0.223415	0.120017	-0.0387327	0.147823	0.377006	-0.475333	0.409261	0.126318	0.256764
	0.3	-0.00430442	-0.0123534	0.000341469	-0.033968	-0.00534558	0.0723341	0.0868616	0.0192169	-0.0679718	-0.0431056	-0.0431056	0.191773	0.0463409	-0.174536	0.122368	0.0694577	-0.0122494	-0.0122494	-0.0122494	-0.0122494	0.0628206	-0.0922655	0.00298469	-0.0913381	-0.0377792	0.00298469	-0.0913381	-0.0377792	-0.51641	0.182241	0.620009	0.0326191	0.0398352	0.182502	-0.246256	0.222921	0.11556	-0.0290529	0.139279	0.375898	-0.50623	0.392276	0.1224	0.256123
	0.4	0.014049	0.084094	-0.0443747	-0.276263	-0.0226705	0.0717745	0.0834958	0.0119028	-0.0724955	0.00426106	0.00426106	0.207994	0.0362543	-0.080484	0.0119291	0.0881473	-0.0134868	-0.0134868	-0.0134868	-0.0134868	0.0686703	-0.109409	0.0324021	-0.110212	-0.0494516	0.0324021	-0.110212	-0.0494516	-0.515145	0.187119	0.622908	0.0334124	0.0404254	0.181782	-0.267969	0.222427	0.111102	-0.019373	0.130735	0.37479	-0.537128	0.375292	0.118482	0.255482
	0.5	0.0318264	0.0612347	-0.0276265	0.0397563	-0.00166516	0.0263585	0.0878614	0.0423703	-0.0801682	0.037408	0.037408	0.247659	0.0399126	0.0182294	0.0400367	0.107041	0.0546276	0.0546276	0.0546276	0.0546276	-0.00871916	-0.114031	-0.00152455	-0.101225	-0.0449445	-0.00152455	-0.101225	-0.0449445	-0.511363	0.19168	0.642221	0.0373131	0.0466819	0.182931	-0.281633	0.223662	0.108645	-0.0156335	0.120893	0.382468	-0.545095	0.424433	0.110015	0.252804
	0.6	-0.00331679	-0.0673096	-0.0203093	-0.0116273	-0.0528768	0.0407797	0.0812963	0.0414386	-0.0764871	0.0472599	0.0472599	0.276917	0.00223159	0.112793	0.078989	0.134634	0.0130537	0.0130537	0.0130537	0.0130537	-0.00532003	-0.117542	-0.0171995	-0.127401	-0.0485271	-0.0171995	-0.127401	-0.0485271	-0.507581	0.196241	0.661534	0.0412138	0.0529384	0.184081	-0.295297	0.224898	0.106188	-0.0118941	0.111051	0.390147	-0.553063	0.473574	0.101549	0.250127
	0.7	0.0352831	0.0361834	-0.0129921	0.0199543	0.00116247	0.0421142	0.0727651	0.00733736	-0.0752453	0.0387669	0.0387669	0.301463	-0.0916313	0.139865	0.110306	0.103031	0.0183123	0.0183123	0.0183123	0.0183123	0.0606073	-0.115962	-0.0229256	-0.13358	-0.0344278	-0.0229256	-0.13358	-0.0344278	-0.5038	0.200802	0.680846	0.0451145	0.0591949	0.18523	-0.308962	0.226133	0.10373	-0.00815468	0.101209	0.397825	-0.56103	0.522715	0.093082	0.24745
	0.8	0.016765	-0.00906543	-0.0230735	-0.00939325	-0.0015754	0.00121827	0.0841623	0.0358016	-0.0752009	0.0576942	0.0576942	0.324784	-0.0617896	0.159787	0.143227	0.0730597	0.0194878	0.0194878	0.0194878	0.0194878	0.0561014	-0.109	-0.00181086	-0.140097	-0.0316541	-0.00181086	-0.140097	-0.0316541	-0.500018	0.205363	0.700159	0.0490152	0.0654514	0.186379	-0.322626	0.227368	0.101273	-0.00441525	0.0913666	0.405504	-0.568998	0.571856	0.0846153	0.244772
	0.9	0.0288635	0.0256932	-0.0209597	-0.0253364	-0.0706954	0.0467634	0.0818629	0.0394354	-0.0744469	0.0949663	0.0949663	0.325886	0.105815	0.136162	0.10173	0.216461	0.00550606	0.00550606	0.00550606	0.00550606	0.0434535	-0.100398	-0.0241423	-0.145714	-0.0182482	-0.0241423	-0.145714	-0.0182482	-0.496236	0.209924	0.719472	0.0529159	0.071708	0.187528	-0.336291	0.228603	0.0988156	-0.000675812	0.0815245	0.413182	-0.576965	0.620996	0.0761486	0.242095
	1	0.0757759	-0.0140757	-0.0572204	-0.0149784	-0.147042	0.0254545	0.0630009	0.0950595	-0.0663308	0.0919088	0.0919088	0.340332	0.359078	0.120774	0.0379342	0.247723	0.00309329	0.00309329	0.00309329	0.00309329	0.0133357	-0.0976485	-0.036668	-0.121335	-0.00784708	-0.036668	-0.121335	-0.00784708	-0.481754	0.216249	0.749297	0.0675982	0.0930328	0.208598	-0.294837	0.23162	0.0987693	-0.00117325	0.079464	0.460499	-0.531445	0.765014	0.0703117	0.230154
	1.1	0.0406327	-0.0436675	-0.0276265	-0.0344758	-0.0519342	0.0153381	0.0459052	0.0156297	-0.0665969	0.0804554	0.0804554	0.338128	0.37021	0.0531558	-0.0746069	0.2395	0.00822816	0.00822816	0.00822816	0.00822816	0.0480384	-0.097941	-0.0406047	-0.0942591	-0.00784708	-0.0406047	-0.0942591	-0.00784708	-0.467273	0.222574	0.779123	0.0822806	0.114358	0.229667	-0.253384	0.234636	0.0987231	-0.00167068	0.0774035	0.507816	-0.485925	0.909033	0.0644748	0.218213
	1.2	0.0671341	-0.0431978	-0.0229109	-0.0108149	0.00592008	0.028597	0.068133	0.0564394	-0.057372	0.0531808	0.0531808	0.336414	0.162102	0.0802924	-0.172098	0.254587	0.0131156	0.0131156	0.0131156	0.0131156	0.0893022	-0.111984	-0.0125472	-0.0875183	0.000242693	-0.0125472	-0.0875183	0.000242693	-0.452791	0.228899	0.808948	0.0969629	0.135682	0.250736	-0.211931	0.237652	0.0986768	-0.00216811	0.0753431	0.555132	-0.440405	1.05305	0.0586378	0.206272
	1.3	0.0928125	-0.0499303	-0.0024228	-0.0227977	-0.0368535	0.0261433	0.0548696	0.059188	-0.0662864	0.0293518	0.0293518	0.335312	0.135448	0.158957	-0.261788	0.247248	0.00791883	0.00791883	0.00791883	0.00791883	0.0884327	-0.118069	-0.0196331	-0.102797	-0.016977	-0.0196331	-0.102797	-0.016977	-0.438309	0.235224	0.838774	0.111645	0.157007	0.271805	-0.170477	0.240668	0.0986305	-0.00266555	0.0732826	0.602449	-0.394884	1.19707	0.0528009	0.194331
	1.4	0.00376122	-0.0671531	-0.00388624	-0.0296014	-0.0327692	0.0430613	0.0630009	0.0870932	-0.06092	-0.000203832	-0.000203832	0.317317	0.229363	0.179325	-0.286189	0.218839	0.0102697	0.0102697	0.0102697	0.0102697	0.0737295	-0.111281	-0.00474544	-0.0969554	-0.0300362	-0.00474544	-0.0969554	-0.0300362	-0.423827	0.24155	0.868599	0.126328	0.178332	0.292875	-0.129024	0.243684	0.0985842	-0.00316298	0.0712221	0.649766	-0.349364	1.34109	0.0469639	0.18239
	1.5	0.076352	-0.0665268	-0.0107156	0.0299061	-0.0289541	0.0112916	0.0200783	0.0616571	-0.0563519	-0.0087939	-0.0087939	0.271347	0.200723	0.128947	-0.272799	0.164945	0.022148	0.022148	0.022148	0.022148	-0.00769152	-0.0159091	-0.00725058	-0.109201	-0.0246045	-0.00725058	-0.109201	-0.0246045	-0.392083	0.253526	0.904478	0.16427	0.21143	0.357202	-0.017257	0.248631	0.100258	0.00391637	0.0872071	0.754167	-0.207324	1.42415	0.051948	0.18598
	1.6	0.025736	0.0460474	-0.0022602	-0.025641	-0.0223114	0.0112055	-0.0176456	0.0850434	-0.0563519	0.01421	0.01421	0.215401	0.180132	0.107301	-0.238826	0.143197	-0.00909428	-0.00909428	-0.00909428	-0.00909428	-0.0204975	0.00351649	-0.00209716	-0.0927986	-0.0241422	-0.00209716	-0.0927986	-0.0241422	-0.360339	0.265503	0.940356	0.202213	0.244527	0.42153	0.0945101	0.253577	0.101932	0.0109957	0.103192	0.858569	-0.0652848	1.50721	0.056932	0.18957
	1.7	-0.00117693	0.0188041	-0.0102278	-0.00817466	-0.0652645	0.019643	-0.000716488	0.0638466	-0.0604765	0.0397375	0.0397375	0.204811	0.148827	0.132012	-0.250113	0.161003	0.00927988	0.00927988	0.00927988	0.00927988	-0.0170194	-0.000286702	0.0220237	-0.0749354	-0.0240266	0.0220237	-0.0749354	-0.0240266	-0.328594	0.277479	0.976234	0.240156	0.277624	0.485857	0.206277	0.258524	0.103605	0.0180751	0.119177	0.96297	0.0767549	1.59027	0.0619161	0.193159
	1.8	-0.0125347	0.0186475	-0.0295777	0.0285859	-0.0170601	0.0133579	0.0170124	0.0540169	-0.0580816	0.0388154	0.0388154	0.186142	0.13989	0.199119	-0.222338	0.159576	0.00593912	0.00593912	0.00593912	0.00593912	-0.0103792	0.0019367	0.0141504	-0.071902	-0.00229981	0.0141504	-0.071902	-0.00229981	-0.29685	0.289456	1.01211	0.278099	0.310722	0.550184	0.318044	0.26347	0.105279	0.0251544	0.135162	1.06737	0.218795	1.67333	0.0669001	0.196749
	1.9	-0.00471593	0.0166121	-0.00860177	0.0220868	-0.00983389	-0.00274218	0.0368408	0.0569519	-0.0487679	0.0326034	0.0326034	0.201628	0.214625	0.289659	-0.24115	0.138372	0.00866122	0.00866122	0.00866122	0.00866122	-0.00887726	-0.0111112	-0.0124756	0.0489833	-0.0172081	-0.0124756	0.0489833	-0.0172081	-0.265106	0.301432	1.04799	0.316041	0.343819	0.614512	0.429811	0.268417	0.106953	0.0322338	0.151147	1.17177	0.360834	1.75639	0.0718842	0.200338
	2	-0.00883106	-0.00984828	-0.0061627	0.0220868	-0.0361354	0.0158978	-0.00408231	0.0598402	-0.0382568	0.0540058	0.0540058	0.173961	0.191159	0.252498	-0.307491	0.148294	0.00606286	0.00606286	0.00606286	0.00606286	-0.0147269	-0.0191856	-0.0133345	0.063139	-0.0233332	-0.0133345	0.063139	-0.0233332	-0.223078	0.328044	1.09231	0.395238	0.399437	0.731289	0.625845	0.276209	0.111703	0.0565335	0.184676	1.3015	0.574188	1.93391	0.0790005	0.268792
	2.1	0.0227731	0.0186475	-0.0277891	0.054887	0.030157	0.00608273	-0.0204449	0.0518739	-0.0228228	0.073661	0.073661	0.170411	0.0725765	0.0926156	-0.353193	0.177654	-0.00420688	-0.00420688	-0.00420688	-0.00420688	0.000687731	0.00176117	-0.00639167	0.0898775	-0.0103896	-0.00639167	0.0898775	-0.0103896	-0.18105	0.354655	1.13663	0.474435	0.455055	0.848067	0.821879	0.284001	0.116453	0.0808333	0.218206	1.43122	0.787541	2.11144	0.0861168	0.337245
	2.2	-0.0208472	0.0225618	-0.0133173	0.01508	0.0626972	0.0360444	-0.030509	0.0404603	-0.00654615	0.088997	0.088997	0.192508	-0.0603785	0.0681608	-0.328627	0.192062	-0.0102079	-0.0102079	-0.0102079	-0.0102079	0.00456116	-0.0090633	0.00656346	0.0743737	0.000589398	0.00656346	0.0743737	0.000589398	-0.139022	0.381267	1.18095	0.553631	0.510672	0.964845	1.01791	0.291793	0.121204	0.105133	0.251735	1.56095	1.00089	2.28896	0.0932331	0.405698
	2.3	-0.0173082	-0.0411624	-0.0173824	-0.0379284	0.00919655	0.00397336	-0.0266767	0.0413454	-0.00512693	0.101421	0.101421	0.216013	-0.0374877	0.109983	-0.321212	0.19478	-0.016147	-0.016147	-0.016147	-0.016147	0.0169719	-0.00473351	0.0427806	0.071565	0.00740792	0.0427806	0.071565	0.00740792	-0.0969937	0.407878	1.22527	0.632828	0.56629	1.08162	1.21395	0.299585	0.125954	0.129433	0.285264	1.69068	1.21425	2.46649	0.100349	0.474152
	2.4	0.0977507	-0.114751	-0.0198215	0.0206651	0.0286758	-0.0229749	-0.00901441	0.0641727	0.00188047	0.113651	0.113651	0.210871	-0.00273331	0.164448	-0.28475	0.221965	-0.0252413	-0.0252413	-0.0252413	-0.0252413	0.0217149	-0.00210053	0.0302549	0.0371868	0.0165378	0.0302549	0.0371868	0.0165378	-0.0549657	0.43449	1.26959	0.712025	0.621908	1.1984	1.40998	0.307377	0.130704	0.153733	0.318793	1.8204	1.4276	2.64401	0.107466	0.542605
	2.5	0.0534719	0.038532	-0.0120165	0.0142676	0.0620688	0.0124969	0.010814	-0.00458876	0.000461246	0.111661	0.111661	0.161535	-0.0517552	0.0671392	-0.295263	0.225635	-0.0104553	-0.0104553	-0.0104553	-0.0104553	0.0280389	-0.0138027	0.0228826	-0.0295472	0.0269389	0.0228826	-0.0295472	0.0269389	-0.000333019	0.47639	1.29876	0.836805	0.735272	1.36374	1.6156	0.31663	0.140003	0.205619	0.363975	1.94223	1.64852	3.07652	0.10576	0.718954
	2.6	-0.0254562	-0.00609059	0.00993512	0.0160955	0.0690257	-0.0135473	-0.0155794	-0.0170273	6.20909e-05	0.0508027	0.0508027	0.0784722	-0.0140742	-0.0491971	-0.305056	0.23481	0.0150334	0.0150334	0.0150334	0.0150334	0.0159443	-0.0133931	0.006134	-0.0368498	0.0326018	0.006134	-0.0368498	0.0326018	0.0542997	0.518291	1.32793	0.961584	0.848636	1.52908	1.82123	0.325882	0.149303	0.257505	0.409157	2.06406	1.86944	3.50903	0.104054	0.895302
	2.7	0.0308387	-0.0876638	-0.000146344	0.00726073	0.0144479	-0.00812322	-0.0177456	-0.0175864	0.00125956	0.0412905	0.0412905	0.0812879	0.0907114	0.00820483	-0.330121	0.231548	-0.00377382	-0.00377382	-0.00377382	-0.00377382	0.0111223	-0.00865373	-0.000594075	-0.0319065	0.0299437	-0.000594075	-0.0319065	0.0299437	0.108932	0.560192	1.35711	1.08636	0.962001	1.69442	2.02685	0.335135	0.158602	0.309391	0.454339	2.18588	2.09036	3.94153	0.102348	1.07165
	2.8	0.0373406	-0.00843915	-0.00827656	0.0451384	0.0636846	-0.0314124	-0.0209448	0.0289534	-2.66104e-05	0.0735154	0.0735154	0.0972027	0.1378	0.061648	-0.333883	0.216121	-0.00909428	-0.00909428	-0.00909428	-0.00909428	0.00392876	-0.0108771	0.0155819	-0.0387597	0.0299437	0.0155819	-0.0387597	0.0299437	0.163565	0.602092	1.38628	1.21114	1.07536	1.85976	2.23248	0.344387	0.167901	0.361277	0.49952	2.30771	2.31128	4.37404	0.100643	1.248
	2.9	0.0240076	0.0133241	-0.00925218	0.0230008	0.0379666	-0.00584166	0.0119803	0.0855559	0.00480761	0.106226	0.106226	0.123095	0.229363	0.109536	-0.328903	0.226247	-0.00637219	-0.00637219	-0.00637219	-0.00637219	0.0060631	-0.0377335	0.00255524	-0.041456	0.0201204	0.00255524	-0.041456	0.0201204	0.218198	0.643993	1.41546	1.33592	1.18873	2.0251	2.4381	0.35364	0.177201	0.413163	0.544702	2.42953	2.5322	4.80654	0.0989367	1.42435
	3	0.0435956	0.0286681	0.00310574	0.04656	-0.0105071	-0.000116231	0.0188786	0.0868603	0.00773475	0.116854	0.116854	0.0961009	0.15536	0.199949	-0.315679	0.229509	-0.00247463	-0.00247463	-0.00247463	-0.00247463	0.013889	-0.026675	-0.0205636	-0.0556117	0.0241653	-0.0205636	-0.0556117	0.0241653	0.287485	0.673716	1.41437	1.49016	1.33669	2.24992	2.54447	0.362204	0.18777	0.501825	0.586925	2.53162	2.73166	5.22141	0.116012	1.69377
	3.1	0.021374	0.0087836	-0.0355941	-0.226403	-0.00987877	-0.0164316	-0.000316588	0.17626	0.0044528	0.0984606	0.0984606	0.0943258	0.0803113	0.168534	-0.316399	0.216732	-0.00074239	-0.00074239	-0.00074239	-0.00074239	0.00139918	-0.0310633	-0.0184163	0.0248287	0.0120306	-0.0184163	0.0248287	0.0120306	0.356772	0.70344	1.41328	1.6444	1.48465	2.47474	2.65083	0.370769	0.198339	0.590486	0.629148	2.6337	2.93113	5.63627	0.133088	1.96318
	3.2	0.0129791	0.0247538	-0.0060001	-0.220614	-0.027832	-0.0416579	0.00581521	0.158929	0.00764605	0.0895793	0.0895793	0.129032	0.0208892	-0.0309357	-0.260958	0.213266	0	0	0	0	-0.00310665	-0.0305952	-0.0202773	-0.0130322	0.00659894	-0.0202773	-0.0130322	0.00659894	0.426059	0.733163	1.41219	1.79863	1.63261	2.69956	2.7572	0.379333	0.208908	0.679147	0.67137	2.73579	3.1306	6.05114	0.150163	2.2326
	3.3	0.00252669	-0.141367	-0.0173824	-0.215334	0.0288553	-0.0518603	-0.00768141	0.0290466	0.0122585	0.0822026	0.0822026	0.151068	0.0100709	-0.101938	-0.169276	0.164945	0.00532047	0.00532047	0.00532047	0.00532047	-0.00532003	-0.0274942	0.011359	-0.0141557	0.131528	0.011359	-0.0141557	0.131528	0.495346	0.762887	1.4111	1.95287	1.78057	2.92437	2.86356	0.387898	0.219477	0.767809	0.713593	2.83787	3.33007	6.466	0.167239	2.50202
	3.4	-0.0528629	0.0496485	-0.0206345	-0.213608	-0.000363553	-0.0424758	0.0114471	-0.0178659	0.00582767	0.0684682	0.0684682	0.136684	0.0480133	-0.0850813	-0.213817	0.103915	-0.00389755	-0.00389755	-0.00389755	-0.00389755	0.0121499	0.0147505	0.00183949	-0.0156162	0.0424251	0.00183949	-0.0156162	0.0424251	0.564633	0.792611	1.41001	2.10711	1.92853	3.14919	2.96993	0.396462	0.230046	0.85647	0.755815	2.93996	3.52954	6.88087	0.184314	2.77144
	3.5	0.00754714	-0.0284802	-0.0061627	-0.192688	-0.0503633	0.00199314	0.0420728	-0.0950595	-0.0026433	0.0676431	0.0676431	0.0792067	-0.0443863	-0.0874437	-0.238439	0.16678	-0.0234472	-0.0234472	-0.0234472	-0.0234472	0.0447974	0.0392665	-0.0155533	-0.0115717	0.029597	-0.0155533	-0.0115717	0.029597	0.629617	0.791742	1.39293	2.24181	2.02931	3.37963	2.99257	0.404805	0.240338	0.95258	0.77965	3.00542	3.70657	7.18871	0.247144	3.03967
	3.6	-0.0334395	-0.0749816	-0.0172198	0.0689007	-0.0559288	-0.0618475	0.0250771	-0.0132538	-0.000558818	0.0801642	0.0801642	0.0738814	-0.0746983	-0.0562845	-0.237443	0.144556	0.028582	0.028582	0.028582	0.028582	0.0583148	0.0410803	0.0117885	-0.0189866	0.0540975	0.0117885	-0.0189866	0.0540975	0.694601	0.790874	1.37585	2.37652	2.13009	3.61007	3.01522	0.413148	0.25063	1.04869	0.803485	3.07089	3.8836	7.49656	0.309973	3.3079
	3.7	-0.0491593	-0.254098	-0.0125043	0.0575273	-0.0401749	0.00362897	0.00591519	0.072931	0.00511806	0.105643	0.105643	0.0939585	-0.14128	-0.00328832	-0.231633	0.0662634	0.0120638	0.0120638	0.0120638	0.0120638	0.0802906	0.0393835	0.0547336	-0.030446	0.0213917	0.0547336	-0.030446	0.0213917	0.759585	0.790006	1.35876	2.51123	2.23088	3.84052	3.03786	0.42149	0.260922	1.1448	0.827319	3.13635	4.06064	7.8044	0.372802	3.57613
	3.8	0.0319087	0.0317995	-0.04096	-0.220919	-0.0578139	0.00311239	0.0146463	0.113787	0.0043641	0.121562	0.121562	0.085695	-0.0931469	0.0736519	-0.133699	0.0572924	0.0348305	0.0348305	0.0348305	0.0348305	0.0610025	0.0368091	0.0500097	-0.0144928	0.0243964	0.0500097	-0.0144928	0.0243964	0.824569	0.789138	1.34168	2.64594	2.33166	4.07096	3.06051	0.429833	0.271214	1.24091	0.851154	3.20181	4.23767	8.11225	0.435632	3.84436
	3.9	0.0110861	0.0382189	-0.0357567	0.107591	0.0212701	0.00349983	-0.000716488	0.0827607	0.00715819	0.121756	0.121756	0.0867968	-0.0765275	0.0929349	-0.0311176	0.00611662	0.0618659	0.0618659	0.0618659	0.0618659	0.0243235	0.0615006	0.0350504	0.00730255	0.0315617	0.0350504	0.00730255	0.0315617	0.889553	0.78827	1.3246	2.78065	2.43245	4.3014	3.08315	0.438176	0.281507	1.33702	0.874988	3.26728	4.4147	8.42009	0.498461	4.11259
	4	-0.0168144	0.0753261	-0.0198215	0.0716425	-0.031288	-0.0476846	0.0109806	0.0558338	0.0111941	0.132918	0.132918	0.097876	-0.190511	0.0184848	-0.0138546	-0.0442436	0.0679906	0.0679906	0.0679906	0.0679906	0.018711	0.0852559	0.0482919	-0.0162903	0.0274012	0.0482919	-0.0162903	0.0274012	0.932847	0.774276	1.2942	2.82394	2.44708	4.42965	3.10539	0.44852	0.293086	1.38657	0.878313	3.27469	4.56077	8.81509	0.565795	4.30091
	4.1	0.0187403	0.00361678	-0.0246996	0.0312262	0.0388194	-0.0233193	0.0352079	0.0234097	0.00977488	0.155776	0.155776	0.106568	-0.193229	0.048367	-0.0414089	-0.0517874	0.0562361	0.0562361	0.0562361	0.0562361	0.0180786	0.0814527	0.0366251	-0.0351646	0.0165378	0.0366251	-0.0351646	0.0165378	0.976141	0.760283	1.2638	2.86722	2.46171	4.5579	3.12763	0.458864	0.304664	1.43613	0.881638	3.2821	4.70684	9.21009	0.633129	4.48922
	4.2	-0.0342625	0.0245972	-0.00518708	0.0769231	0.0499504	0.0016918	0.0461718	0.0429294	0.014476	0.163687	0.163687	0.0886944	-0.142848	0.0674584	-0.0534155	0.0204567	0.0472037	0.0472037	0.0472037	0.0472037	0.0205292	0.0763038	0.00928332	-0.0288732	0.0117995	0.00928332	-0.0288732	0.0117995	1.01944	0.74629	1.23341	2.91051	2.47634	4.68616	3.14987	0.469208	0.316243	1.48568	0.884963	3.28951	4.85291	9.6051	0.700462	4.67754
	4.3	-0.0196127	0.0397846	-0.00681312	0.0998731	0.0263868	0.0528763	0.0331417	0.0828539	0.0126133	0.199697	0.199697	0.078411	-0.0956032	0.0672669	-0.044784	0.129672	0.049802	0.049802	0.049802	0.049802	0.0229797	0.0768304	-0.00646325	-0.0140434	0.0198893	-0.00646325	-0.0140434	0.0198893	1.06273	0.732296	1.20301	2.9538	2.49097	4.81441	3.1721	0.479552	0.327822	1.53524	0.888288	3.29691	4.99898	10.0001	0.767796	4.86586
	4.4	0.00828786	0.0145767	-0.0181954	0.00035542	0.0472574	-0.0494927	0.0608348	0.12208	0.00848871	0.20091	0.20091	0.0672094	-0.0105204	0.0926156	0.0390961	0.221762	0.0480079	0.0480079	0.0480079	0.0480079	0.0210035	0.074958	-0.0149807	-0.0160656	0.0309838	-0.0149807	-0.0160656	0.0309838	1.10602	0.718303	1.17261	2.99708	2.5056	4.94266	3.19434	0.489896	0.339401	1.58479	0.891613	3.30432	5.14505	10.3951	0.83513	5.05417
	4.5	-0.0210941	-0.00123691	-0.0120165	0.0142676	0.0303814	-0.0182826	0.0621678	-0.0669679	0.00312228	0.179605	0.179605	0.0754729	0.0344251	0.124541	0.0965839	0.290132	0.0623608	0.0623608	0.0623608	0.0623608	0.0168138	0.0771814	-0.00796633	-0.0169644	0.0352599	-0.00796633	-0.0169644	0.0352599	1.11951	0.705993	1.13222	2.95154	2.46077	4.94953	3.21673	0.5012	0.347037	1.57292	0.88523	3.2369	5.18823	10.7401	0.823038	5.13345
	4.6	-0.0119586	-0.0106311	-0.023724	0.0289921	0.00695239	-0.0423467	0.0877614	-0.0513149	0.0145647	0.151991	0.151991	0.0787782	0.0703815	0.0673307	0.121372	0.319016	0.0559268	0.0559268	0.0559268	0.0559268	0.0052726	0.0890591	-0.0281506	-0.0406696	0.0291347	-0.0281506	-0.0406696	0.0291347	1.133	0.693683	1.09183	2.90599	2.41594	4.9564	3.23911	0.512505	0.354672	1.56105	0.878847	3.16948	5.2314	11.0851	0.810947	5.21273
	4.7	-0.0461964	-0.0316116	-0.00404885	0.0575273	0.0508929	-0.0348132	0.0550696	-0.0433486	0.0176693	0.138742	0.138742	0.0799412	0.109421	-0.0236567	0.141457	0.285171	0.0399654	0.0399654	0.0399654	0.0399654	0.00471926	0.0868357	-0.0114019	0.00426918	0.0977822	-0.0114019	0.00426918	0.0977822	1.14648	0.681373	1.05144	2.86045	2.3711	4.96327	3.2615	0.523809	0.362308	1.54918	0.872464	3.10206	5.27458	11.4301	0.798855	5.29201
	4.8	-0.0368139	0.0275721	0.00229272	0.0337649	-0.0118985	-0.0420453	0.0455719	-0.0295591	0.0125246	0.138402	0.138402	0.0814103	0.106756	-0.124094	0.118218	0.224208	-0.0122494	-0.0122494	-0.0122494	-0.0122494	0.0188691	0.0857825	-0.00531804	0.00606673	0.00717678	-0.00531804	0.00606673	0.00717678	1.15997	0.669063	1.01105	2.81491	2.32627	4.97014	3.28389	0.535113	0.369944	1.53731	0.866081	3.03464	5.31776	11.7751	0.786764	5.37129
	4.9	-0.0302297	-0.00358546	-0.00908958	0.0503173	-0.00763462	-0.0750634	0.0759643	0.0616571	0.0042754	0.135684	0.135684	0.0649446	0.0891958	-0.166236	0.0886164	0.113361	-0.0134868	-0.0134868	-0.0134868	-0.0134868	0.00701169	0.0758357	-0.00266976	0	-0.00611356	-0.00266976	0	-0.00611356	1.17345	0.656753	0.970658	2.76936	2.28144	4.977	3.30627	0.546418	0.37758	1.52544	0.859699	2.96722	5.36093	12.1201	0.774672	5.45057
	5	-2.46907e-05	-0.0449201	-0.0133173	0.0292968	-0.0131104	-0.0384293	0.0711322	0.0902611	0.00525111	0.135927	0.135927	0.0726572	0.22283	-0.139546	-0.0170638	0.0173304	0.0546276	0.0546276	0.0546276	0.0546276	0.00661644	0.0751336	0.00942647	-0.00595439	-0.00761594	0.00942647	-0.00595439	-0.00761594	1.16499	0.64471	0.941482	2.69436	2.21714	4.89981	3.29207	0.554976	0.378381	1.47754	0.857743	2.85373	5.29094	12.1353	0.704043	5.40196
	5.1	-0.0196127	0.0250669	0.013675	-0.00756537	-0.00920552	-0.0409261	0.0875281	0.172253	0.00511806	0.138596	0.138596	0.0776764	0.234067	-0.0614564	-0.0544668	0.0260976	0.0130537	0.0130537	0.0130537	0.0130537	0.0127033	0.0815112	0.0111443	-0.00820133	-0.00692253	0.0111443	-0.00820133	-0.00692253	1.15652	0.632666	0.912307	2.61936	2.15285	4.82261	3.27786	0.563534	0.379183	1.42964	0.855788	2.74024	5.22094	12.1506	0.633413	5.35336
	5.2	-0.0102302	0.0504314	0.00570741	0.0242193	-0.0419702	-0.0652914	0.0839623	0.161072	0.00884351	0.14112	0.14112	0.0274224	0.230251	0.0219966	0.090719	0.0764578	0.0183123	0.0183123	0.0183123	0.0183123	0.0370505	0.0705112	0.0049888	0.0108977	0.0056744	0.0049888	0.0108977	0.0056744	1.14806	0.620623	0.883132	2.54436	2.08855	4.74542	3.26366	0.572092	0.379984	1.38174	0.853832	2.62675	5.15095	12.1658	0.562783	5.30475
	5.3	-0.0602701	-0.00890886	0.00684564	0.0102056	0.0381461	-0.0249551	0.0989586	0.0726981	0.0247654	0.131608	0.131608	-0.0228928	0.0718448	0.14459	0.103721	0.0873998	0.0194878	0.0194878	0.0194878	0.0194878	0.0508842	0.0620272	0.00513195	0.0137063	0.010875	0.00513195	0.0137063	0.010875	1.13959	0.60858	0.853957	2.46936	2.02426	4.66822	3.24945	0.58065	0.380786	1.33384	0.851876	2.51326	5.08096	12.1811	0.492153	5.25614
	5.4	-0.0335218	-0.00530774	0.00294314	-0.0284844	-0.0188554	-0.0156997	0.102058	0.000163052	0.0284465	0.135296	0.135296	-0.0220971	0.0328572	0.232768	0.11772	0.115876	0.00550606	0.00550606	0.00550606	0.00550606	0.0368134	0.0719155	-0.0146228	0.00606673	0.0242809	-0.0146228	0.00606673	0.0242809	1.13113	0.596537	0.824781	2.39436	1.95996	4.59103	3.23525	0.589208	0.381587	1.28593	0.849921	2.39977	5.01096	12.1963	0.421524	5.20753
	5.5	-0.0122055	0.0557547	0.0149759	-0.016197	-0.0583076	-0.0666259	0.103657	0.0443735	0.029023	0.1236	0.1236	-0.0481729	-0.0711445	0.110749	0.0614494	0.108536	0.00309329	0.00309329	0.00309329	0.00309329	0.0221101	0.0780006	-0.0305841	0.0153915	0.0183869	-0.0305841	0.0153915	0.0183869	1.12948	0.586264	0.805427	2.30997	1.89133	4.46391	3.18333	0.595145	0.379292	1.23324	0.84421	2.30103	4.90891	11.9307	0.381296	5.07061
	5.6	-0.000189296	-0.0198688	0.00782127	-0.00340188	-0.0179577	-0.0309819	0.100991	0.0606322	0.0252976	0.0961311	0.0961311	-0.0400318	-0.181836	0.0148453	-0.135636	0.083254	0.00822816	0.00822816	0.00822816	0.00822816	0.025035	0.0866602	-0.0441119	0.0307831	0.0111061	-0.0441119	0.0307831	0.0111061	1.12783	0.575991	0.786073	2.22558	1.8227	4.33679	3.13141	0.601083	0.376997	1.18054	0.838498	2.20229	4.80686	11.6651	0.341068	4.93369
	5.7	-0.044468	0.0106624	0.0333501	-0.0316324	-0.000632852	-0.0339953	0.122919	0.106147	0.0198868	0.0839982	0.0839982	0.0103446	-0.142012	0.0245506	-0.0725597	0.056137	0.0131156	0.0131156	0.0131156	0.0131156	0.0383153	0.0811601	-0.0229971	0.0424671	-0.00588242	-0.0229971	0.0424671	-0.00588242	1.12618	0.565718	0.766718	2.14119	1.75407	4.20968	3.07949	0.60702	0.374701	1.12785	0.832787	2.10355	4.70481	11.3995	0.30084	4.79677
	5.8	-0.0538505	0.11165	0.0218052	0.0286875	-0.0498696	-0.0190145	0.111489	0.104796	0.0103071	0.0957914	0.0957914	0.0167717	-0.0440727	0.056093	0.145606	-0.0156314	0.00791883	0.00791883	0.00791883	0.00791883	0.0253512	0.0698676	-0.00639167	0.0499944	-0.00819378	-0.00639167	0.0499944	-0.00819378	1.12452	0.555445	0.747364	2.0568	1.68544	4.08256	3.02757	0.612957	0.372406	1.07515	0.827076	2.00482	4.60276	11.1339	0.260612	4.65985
	5.9	-0.0260323	0.0285115	0.0182279	-0.00187865	-0.0415662	-0.0147527	0.103391	0.0884908	-0.00117973	0.101955	0.101955	0.00630471	0.0450866	0.127287	0.260527	-0.067011	0.0102697	0.0102697	0.0102697	0.0102697	0.00566785	0.0809261	-0.0213509	0.0489833	-0.00241538	-0.0213509	0.0489833	-0.00241538	1.12287	0.545173	0.72801	1.97241	1.61681	3.95544	2.97565	0.618894	0.37011	1.02246	0.821364	1.90608	4.5007	10.8682	0.220384	4.52292
	6	-0.0434804	0.0098796	0.0211548	-0.0242193	-0.0703812	-0.0107922	0.019845	0.0843446	0.0120368	0.0902588	0.0902588	-0.0176287	0.132992	0.169684	0.104551	-0.110235	0.022148	0.022148	0.022148	0.022148	0.00345446	0.083325	-0.014265	0.0451635	0.00151394	-0.014265	0.0451635	0.00151394	1.12471	0.54016	0.706242	1.89138	1.54867	3.81559	2.89983	0.625695	0.365481	0.978495	0.805972	1.84413	4.40077	10.5865	0.229784	4.3619
	6.1	-0.028666	0.0573205	0.000991886	0.0152831	-0.0591155	-0.0151401	0.0602683	0.10829	0.0150082	0.071283	0.071283	0.00318296	0.189696	0.133736	0.0495535	-0.0785646	-0.00909428	-0.00909428	-0.00909428	-0.00909428	0.00305922	0.0791708	-0.030942	0.044377	0.0131863	-0.030942	0.044377	0.0131863	1.12656	0.535147	0.684475	1.81036	1.48053	3.67573	2.82402	0.632496	0.360851	0.934535	0.790579	1.78219	4.30083	10.3048	0.239183	4.20088
	6.2	-0.0109709	-0.0156414	0.00749606	0.0553948	0.0917815	-0.0116962	0.130284	0.000908434	0.0164718	0.082154	0.082154	0.102528	0.128183	0.101363	0.00340832	0.0215441	0.00927988	0.00927988	0.00927988	0.00927988	0.00985747	0.0702187	-0.0297252	0.0362881	0.0275168	-0.0297252	0.0362881	0.0275168	1.1284	0.530135	0.662708	1.72933	1.41239	3.53588	2.7482	0.639297	0.356221	0.890575	0.775187	1.72024	4.20089	10.023	0.248583	4.03986
	6.3	-0.0290775	0.0421331	0.0167645	-0.0264534	0.0534064	-0.0512146	0.130017	0.0315623	0.0186894	0.0827364	0.0827364	0.220787	0.0788479	0.10794	0.0252636	0.107245	0.00593912	0.00593912	0.00593912	0.00593912	0.00962033	0.0498569	-2.14726e-05	0.0329176	0.0323707	-2.14726e-05	0.0329176	0.0323707	1.13024	0.525122	0.64094	1.6483	1.34425	3.39603	2.67239	0.646098	0.351592	0.846615	0.759794	1.6583	4.10095	9.74127	0.257983	3.87884
	6.4	-0.0282544	0.0715684	0.0336753	0.0270627	0.031279	-0.0394624	0.132284	0.0305374	0.0296883	0.040514	0.040514	0.155108	0.143548	0.103151	0.0517114	0.182887	0.00866122	0.00866122	0.00866122	0.00866122	0.00614215	0.0572293	0.0359809	0.0324683	0.0298282	0.0359809	0.0324683	0.0298282	1.13208	0.520109	0.619173	1.56728	1.27611	3.25617	2.59658	0.6529	0.346962	0.802655	0.744402	1.59635	4.00101	9.45952	0.267382	3.71781
	6.5	-0.0244685	0.0175516	0.00424397	0.041178	-0.014771	-0.0262035	0.129551	0.0756796	0.0350547	0.0101819	0.0101819	0.18504	0.213789	0.0279986	0.0617261	0.244869	0.00606286	0.00606286	0.00606286	0.00606286	0.0127823	0.0682293	0.0328316	0.0489833	0.0282102	0.0328316	0.0489833	0.0282102	1.11004	0.516819	0.608602	1.51084	1.22459	3.1286	2.50648	0.661899	0.339979	0.764605	0.733626	1.5597	3.92286	9.31297	0.283169	3.56457
	6.6	-0.000436203	0.0620176	0.0216426	-0.00106626	0.0571317	-0.0073053	0.115388	0.0759125	0.0377158	-0.00437754	-0.00437754	0.229785	0.170568	-0.0244868	0.0920469	0.313919	-0.00420688	-0.00420688	-0.00420688	-0.00420688	0.00290112	0.0519633	0.02367	0.0467363	0.0212761	0.02367	0.0467363	0.0212761	1.08801	0.513529	0.598031	1.45441	1.17307	3.00103	2.41638	0.670898	0.332996	0.726555	0.722851	1.52304	3.84471	9.16643	0.298957	3.41133
	6.7	0.00861707	0.0264761	-0.00892697	0.0140645	0.0942949	-0.0342536	0.0557694	0.0678065	0.0358087	0.00392134	0.00392134	0.184367	0.00892115	0.0113974	0.0872332	0.30787	-0.0102079	-0.0102079	-0.0102079	-0.0102079	-0.00452954	0.0581655	0.0460014	0.049208	0.024512	0.0460014	0.049208	0.024512	1.06597	0.510238	0.58746	1.39798	1.12154	2.87346	2.32628	0.679898	0.326012	0.688505	0.712076	1.48638	3.76656	9.01988	0.314744	3.25809
	6.8	0.0134729	0.00502591	-0.0136425	0.0445291	0.0576703	-0.0441116	0.0698325	0.11579	0.0429491	0.0146953	0.0146953	0.153517	-0.0253106	0.0850174	0.073788	0.303113	-0.016147	-0.016147	-0.016147	-0.016147	-0.00429239	0.0731442	0.0410628	0.041456	0.028788	0.0410628	0.041456	0.028788	1.04394	0.506948	0.576889	1.34155	1.07002	2.74588	2.23618	0.688897	0.319029	0.650455	0.701301	1.44973	3.68841	8.87333	0.330531	3.10485
	6.9	0.0138844	-0.0242528	-0.000634157	0.049708	0.128137	-0.094306	0.0656336	0.0203815	0.0430822	0.00406693	0.00406693	0.195813	-0.00341272	0.115794	0.0756139	0.205722	-0.0252413	-0.0252413	-0.0252413	-0.0252413	0.00685359	0.0377452	0.0340484	0.0424671	0.0332952	0.0340484	0.0424671	0.0332952	1.0219	0.503658	0.566318	1.28511	1.0185	2.61831	2.14608	0.697896	0.312046	0.612405	0.690526	1.41307	3.61026	8.72679	0.346319	2.95162
	7	0.00376122	0.0488656	0.00505699	0.0769231	0.0718982	-0.0513868	0.0540698	-0.00123454	0.0470737	-0.0201988	-0.0201988	0.190916	0.0129453	0.0152923	0.0865692	0.184178	-0.0104553	-0.0104553	-0.0104553	-0.0104553	0.0140471	0.0369846	0.0331179	0.0425795	0.0291347	0.0331179	0.0425795	0.0291347	0.991137	0.494883	0.570858	1.25254	0.985567	2.51519	2.07253	0.704238	0.30585	0.576894	0.686155	1.3855	3.55275	8.45765	0.336812	2.83271
	7.1	-0.0572249	0.0579467	0.00635783	0.0201574	-0.0068716	-0.0358894	0.0956261	0.0493117	0.0409977	-0.0168986	-0.0168986	0.166616	-0.0457451	-0.0519427	0.106101	0.247451	0.0150334	0.0150334	0.0150334	0.0150334	0.0159443	0.0103622	0.0470751	0.0337041	0.0335263	0.0470751	0.0337041	0.0335263	0.960369	0.486109	0.575399	1.21996	0.952631	2.41206	1.99899	0.71058	0.299654	0.541382	0.681785	1.35792	3.49524	8.18852	0.327306	2.7138
	7.2	-0.0363201	0.00831389	0.0164393	0.0613861	0.137383	-0.0616754	0.126785	0.0610515	0.0290674	-0.0263137	-0.0263137	0.265838	-0.0540548	-0.0377039	0.131331	0.272869	-0.00377382	-0.00377382	-0.00377382	-0.00377382	0.00867173	0.00971862	0.038486	0.0279744	0.02613	0.038486	0.0279744	0.02613	0.929601	0.477335	0.57994	1.18739	0.919694	2.30893	1.92545	0.716922	0.293458	0.505871	0.677415	1.33034	3.43773	7.91938	0.3178	2.59489
	7.3	-0.00595047	0.0335217	0.0130246	0.0955065	0.0680383	-0.0566817	0.104757	0.1143	0.0140325	-0.0197135	-0.0197135	0.25531	-0.125184	0.000223478	0.126794	0.225703	-0.00909428	-0.00909428	-0.00909428	-0.00909428	0.00432401	0.0329474	0.0377703	0.016515	0.030406	0.0377703	0.016515	0.030406	0.898833	0.46856	0.584481	1.15481	0.886758	2.20581	1.85191	0.723264	0.287262	0.470359	0.673045	1.30276	3.38022	7.65025	0.308294	2.47598
	7.4	0.000222217	0.0361834	0.0123742	0.0630109	0.0056059	-0.0205211	0.100025	0.0914258	0.0113271	-0.00272747	-0.00272747	0.199425	-0.172272	0.0858475	0.10433	0.0383988	-0.00637219	-0.00637219	-0.00637219	-0.00637219	0.00709074	0.036575	0.029897	0.0104483	0.0335263	0.029897	0.0104483	0.0335263	0.868066	0.459786	0.589021	1.12224	0.853821	2.10268	1.77837	0.729606	0.281066	0.434848	0.668675	1.27519	3.32271	7.38111	0.298788	2.35707
	7.5	-0.0283367	0.0800232	0.0167645	0.0109165	0.0306507	-0.0307236	0.117721	0.0731639	0.0173588	0.00168889	0.00168889	0.176471	-0.259654	0.153657	0.0864586	-0.0871959	-0.00247463	-0.00247463	-0.00247463	-0.00247463	-0.00144661	0.0231761	0.0296107	-0.00202224	0.0344509	0.0296107	-0.00202224	0.0344509	0.871433	0.445902	0.596939	1.09441	0.823548	2.03742	1.7531	0.726733	0.278549	0.407207	0.662408	1.25384	3.22994	6.86392	0.280957	2.27047
	7.6	-0.0233986	0.0271024	0.0183905	0.0432089	0.00542637	-0.0686922	0.139615	0.078894	0.0187781	0.000960922	0.000960922	0.140295	-0.222862	0.157105	0.0752819	-0.110167	-0.00074239	-0.00074239	-0.00074239	-0.00074239	-0.00563623	0.0327133	0.0107864	0.0235929	0.0250899	0.0107864	0.0235929	0.0250899	0.8748	0.432018	0.604857	1.06658	0.793275	1.97215	1.72784	0.723861	0.276031	0.379567	0.656141	1.23248	3.13716	6.34673	0.263126	2.18387
	7.7	0.00911089	0.0891043	0.0213174	0.0702209	0.0695643	-0.0374391	0.10649	0.0341245	0.0272934	-0.00573642	-0.00573642	0.088878	-0.16877	0.0590301	0.0811469	-0.0980699	0	0	0	0	-0.00903536	0.0234101	0.0201628	0.0294349	0.0206983	0.0201628	0.0294349	0.0206983	0.878168	0.418134	0.612775	1.03875	0.763001	1.90689	1.70258	0.720989	0.273514	0.351926	0.649874	1.21113	3.04438	5.82953	0.245296	2.09727
	7.8	0.0379991	0.0390017	0.0442446	-0.0199543	0.0457314	-0.0643874	0.0667333	0.0672474	0.027249	0.00824064	0.00824064	0.0117525	-0.0973801	-0.0140153	0.0738987	-0.0309909	0.00532047	0.00532047	0.00532047	0.00532047	-0.00634768	0.0348782	0.0152241	0.0157286	0.0230096	0.0152241	0.0157286	0.0230096	0.881535	0.40425	0.620693	1.01092	0.732728	1.84162	1.67732	0.718117	0.270996	0.324286	0.643607	1.18978	2.95161	5.31234	0.227465	2.01067
	7.9	0.0964338	0.0562245	0.00343095	0.0395532	-0.0210098	-0.0427341	0.000249938	0.077776	0.0397559	0.0128997	0.0128997	0.00336659	-0.116926	-0.0667561	0.0603428	0.0333016	-0.00389755	-0.00389755	-0.00389755	-0.00389755	0.00788124	0.0576389	0.00820969	-0.000112347	0.0315617	0.00820969	-0.000112347	0.0315617	0.884903	0.390366	0.628611	0.983096	0.702455	1.77635	1.65206	0.715245	0.268478	0.296646	0.63734	1.16843	2.85883	4.79515	0.209634	1.92407
	8	-0.00883106	0.0307035	0.0322119	0.044326	-0.0419702	-0.0427771	0.10579	0.0383173	0.0413969	-0.000349426	-0.000349426	0.0629859	-0.101091	-0.0954251	0.0827514	0.0554574	-0.0234472	-0.0234472	-0.0234472	-0.0234472	0.00653739	0.0468144	0.0190176	0.00865071	0.0277479	0.0190176	0.00865071	0.0277479	0.948831	0.37907	0.636804	0.958214	0.670232	1.74543	1.66526	0.705037	0.268405	0.279194	0.626803	1.16806	2.74327	4.32291	0.190054	1.85021
	8.1	-0.0689119	0.0137939	-0.00648791	0.0806804	0.0671406	-0.0446713	0.115988	0.0566257	0.0516419	-0.02214	-0.02214	0.078717	-0.142273	-0.0177186	-0.0826297	0.0159712	0.028582	0.028582	0.028582	0.028582	-0.00871916	0.0490963	0.0171566	0.0296596	0.0321395	0.0171566	0.0296596	0.0321395	1.01276	0.367775	0.644997	0.933333	0.638009	1.71451	1.67846	0.694829	0.268331	0.261742	0.616265	1.1677	2.6277	3.85067	0.170473	1.77635
	8.2	-0.0226579	0.0408806	0.0274964	0.108099	0.0534513	-0.0589633	0.0829626	0.0385036	0.046985	-0.0341758	-0.0341758	0.0364816	-0.156227	-0.00111739	-0.0723384	-0.0038059	0.0120638	0.0120638	0.0120638	0.0120638	-0.0239757	0.0457027	0.0250299	0.0256151	0.0416161	0.0250299	0.0256151	0.0416161	1.07669	0.356479	0.65319	0.908452	0.605786	1.68359	1.69166	0.684622	0.268257	0.244291	0.605727	1.16734	2.51213	3.37843	0.150892	1.70249
	8.3	-0.0386246	0.0620176	0.0231061	0.0619954	0.0330744	-0.0388597	0.0691994	0.0921712	0.0489365	-0.0260711	-0.0260711	0.0560078	-0.0341951	0.0109504	-0.0300663	-0.0236509	0.0348305	0.0348305	0.0348305	0.0348305	-0.033936	0.0488037	0.0268908	0.0258398	0.0247431	0.0268908	0.0258398	0.0247431	1.14062	0.345183	0.661383	0.883571	0.573563	1.65267	1.70486	0.674414	0.268183	0.226839	0.59519	1.16698	2.39657	2.90619	0.131311	1.62864

## Sheet: Fig. 2g
Fig. 2g
	Time (min)	Vehicle												DEX
	-20	1.21133	0.986586		1	1	1.39234	1.3285	1.22687	1.01133		1.09154	0.784029	0.572999	1	1	1	1	1	1.08411	1.00899	0.9186	0.877091
	-5	0.788669	1.01341	1			0.607656	0.671499	0.773126	0.98867	1	0.908455	1.21597	1.427						0.915889	0.991007	1.0814	1.12291
	10		1.46806	0.453246	1.28143				0.687811	1.46981	1.48134			0.501235	0.331425	0.638911	0.465757	0.206824	0.134243	0.279716	0.20914	0.242493
	25			0.857089	1.90637	3.17607	1.45395		0.966802					0.516223			0.13794	0.21882	0.106489	0.275867
	40	1.52334	1.58371	1.0085	0.806267			1.63632	0.882124	1.24465		1.35312			0.328948	0.322719	0.377176	0.475379	0.14808		0.305262	0.645055	0.593638
	55			0.81315	1.24767	2.38964	1.06862		1.10508					0.334424			0.236064	0.223895	0.022926	0.305422
	70	1.3356	1.39584	0.800406	1.56072				0.962817	1.49533	1.03175	1.02958	0.969497	0.337585	0.809951	0.048594	0.42102	0.198191	0.165535	0.344917	0.276739	0.871063

## Sheet: Fig. 3c
Fig. 3c
		CT (h)	1	2	3	4	5	6	7	8	9	10	11	12	13	14	15	16	17	18	19	20	21	22	23	24
	Activity of	animal 1	0	0	0.0769231	0	0.153846	0.307692	0.538462	1	0.923077	0.384615	0.384615	0.153846	0.692308	0.0769231	0	0.461538	0.230769	0	0.384615	0.384615	0	0	0	0.230769
		animal 2	0	0	0	0	0.130435	0.173913	0.217391	0.478261	0.521739	0.391304	0.347826	1	0.826087	0	0.478261	0.565217	0.217391	0.434783	0	0.391304	0	0	0.0869565	0
		animal 3	0	0	0	0.16129	0.0645161	0.258065	0.16129	0.0645161	0.225806	0.612903	0.451613	0.354839	0	0.0322581	1	0.870968	0.322581	0	0.645161	0	0.193548	0.0322581	0.0645161	0.0645161
		animal 4	0	0.0869565	0	0.521739	0	0.0434783	0.0869565	0.478261	0.391304	0.304348	0.521739	1	0	0	0.608696	0.0434783	0.782609	0.0869565	0	0.26087	0	0	0.130435	0
		animal 5	0.263158	0.210526	1	0.473684	0	0.105263	0	0	0.0526316	0	0.105263	0.0526316	0	0	0.263158	0.157895	0.105263	0	0.368421	0.105263	0.0526316	0.368421	0.157895	0.315789
		animal 6	0.0333333	0	0	0.133333	0.2	0.166667	0.266667	0.533333	0.933333	0.166667	0.666667	1	0.266667	0	0.733333	0.166667	0	0.333333	0	0.166667	0	0.0666667	0.0333333	0

## Sheet: Fig. 3e
Fig. 3e
			Astrocyte event probability
			Active phase	Inactive phase
			0.2314	0.056
			0.212	0.053
			0.324	0.14
			0.164	0.043
			0.279	0.123
			0.154	0.0034
			0.098	0.0036

## Sheet: Fig. 3f
Fig. 3f
		Random	Actual
		24.8857	30.5571
		25.0857	29.1
		23.0857	28.2
		23.8143	34.4429
		21.9714	35.2
		20.3143	34.4429
		23.8	30.9714
		24.2	32.4571
		29.5	37.2
		24.6429	29.0143
		24.3571	30.1
		29.0429	29.8857
		21.8571	32.2143
		21.2429	31.8571
		26.3286	42.0571
		25.3429	38.7571
		21.0857	29.2429
		24.3429	30.3143
		23.8286	31.8714
		24.1	35.3143
		24.4143	28.1
		21.9571	29.7857
		21	27.2286
		23.8286	28.6714
		26.1143	30.6714
		22.4143	32.8857
		21.3857	31.2429
		26.3429	30.5571
		26.0429	27.5571
		25.5	27.7857
		25.2714	30.7714
		22.5714	28.1286
		20	35.3143
		22.6286	32
		22.5429	37.1143
		27.8857	30
		26.4571	30.3143
		28.2143	31.8714
		27.0571	27.8857
		21.4143	35.2143
		22.8	29.6571
		24.9571	34.1286
		21.4857	37.0857
		23.3857	36.0857
		26.3429	32.3571
		22.6143	34.6571
		22.5714	30.5571
		24	33.2286
		26.0429	35.5286
		22.9571	30.9
		27.4714	39.0286
		28.3	35.5286
		22.1143	31.2143
		23.7	35.1
		25.2429	31.7714
		24.5429	32.3286
		21.9714	33.0143
		21.4143	38.5143
		23.4143	27.6714
		27.6286	32.6429
		25.1	29.4429
		24.6714	34.3143
		23.5429	36.5571
		20.9714	28.8857
		18.4571	24.5429
		26.1143	25.2429
		24.7	26.2429
		23.2571	29.3429
		28.7286	27.6714
		21.6714	32.7
		18.1429	39.8714
		22.5429	32.7714
		28.7286	37.9857
		23.9143	28.1286
		26.1143	28.7571
		18.7	32.4571
		25.4	35.3143
		22.6286	40.9
		24.6571	28.5714
		28.3286	34.4429
		22.5429	28.3143
		21.4571	37.0143
		28.8857	38.5143
		23.4	29.9
		25.1143	35.8
		22.6429	34.5571
		20.5571	28.3286
		26.0429	35.7714
		24.0571	40.8714
		25.2429	29.3429
		23	32.7714
		23.1143	33.7714
		22.8571	27.5571
		23.9571	34.5286
		24	31.3143
		23.2857	35.7714
		27.3714	35.5571
		25.5571	30.8857
		23.5	32.0143
		25.0429	26.7714
		23.8571	34.8571
		23.5571	29.1
		23.7	29.3143
		23.1	29.9
		27.1143	31.6714
		20.9571	31.9857
		23.1143	29.8714
		23.5286	32.8857
		25.7857	28.2286
		27.8571	24.3429
		24.9857	32.7429
		22.3143	26.6714
		23.7	32.3
		22.9	25.3429
		26.1857	32.7857
		24.6571	32.0143
		24.4714	36.9857
		21.8	39.8714
		25.1143	30.8714
		25.8	27.6714
		28.0429	31.7714
		23.2	29.2
		26.5	28.9857
		24.5429	27.2286
		21.2286	33.4429
		22.1857	34.6429
		22.8714	32.3
		22.7857	38.2286
		23.9286	30.1
		23.9857	34.0143
		22.9429	35.4143
		24.5	31.2286
		22.4429	30.2429
		24.5	30.8
		24.1857	29.7857
		23.8143	26.5571
		26.0714	36.7714
		24.8857	35.8714
		27.9286	31.9857
		20.9571	34.6571
		22.9	34.6857
		23.2429	30.4429
		22.8	35.5286
		24.8	36.0857
		25.6571	35.2
		23.5286	31.2429
		23.6714	31.5571
		24.5143	34.4143
		24.8	31.1143
		24.3857	28.1
		22.8714	38.9571
		22.5429	30
		19.8429	38.2286
		21.3857	27.7714
		23.5143	31
		23.3857	36.7714
		24.9571	31.6714
		27.4714	29.7571
		22.9571	31.8857
		24.9286	38.9571
		25.6429	32.5286
		25.2143	32.2286
		24.8143	32.8857
		23.7	28.4571
		24.7714	30.7714
		25.0857	30.3429
		22.7857	33.3286
		27.4714	40.6286
		26.9286	28.7714
		27.2143	29.1
		21.6143	34.6857
		21.1571	32.2143
		22.5429	32.0571
		26.1714	31.6714
		25.7857	33.0143
		25.9571	28.5714
		23.4143	30.1
		20	33.6857
		21.9857	32.2429
		22.5429	36.2857
		22.5143	34.9
		21.9286	26.5714
		22.0857	24.4429
		26.1857	36.5714
		22.1571	30.5571
		22.0857	32.8571
		24.0857	33.0571
		24.5	36.2143
		26.4714	35.5286
		24.8	28.5571
		21.0286	34.1
		27.7429	29.2429
		22.3714	36.0857
		24.4	25.4571
		25.2	29.8143
		22.3857	30.5571
		23.8	34.2
		24.5429	26.8714
		25.8571	28.9857
		22.6714	30.8714
		22.8	29.7571
		22.8286	32.1143
		25.7571	36.3286
		21.7	36.8
		25.9429	32.9857
		21.8571	35.3143
		27.1143	29.1
		24.7857	35.8
		23.7	31.8
		19.6857	31.7714
		26.5	32.4286
		24.3714	33.3286
		22.8429	28.8857
		23.5286	29.7857
		22.9286	32.5286
		22.8286	24.4429
		25.2429	34.1
		26.3714	27.6714
		23.8143	32.7714
		21.6714	28.6714
		22.8143	32.4286
		27.4571	31.6286
		21.8714	34.4143
		24.5286	27.5714
		29.3	31.7429
		24.7	37.9857
		23.5143	35.8429
		23.8143	32.6714
		20.7	31.5571
		23.9857	31.5571
		25.8	28
		21.6143	28.8857
		26.1857	34.1286
		21.8	34.1286
		26.0714	35.3429
		21.6143	36.9571
		24.2714	28.1286
		22.2571	32.5429
		22.5714	32.6714
		25.8857	32.5429
		24.2	28.7714
		21.5429	27.9857
		23.1143	30.1
		24.6571	30.9857
		26.5	30.2429
		23	30.8714
		23.7	37.7429
		20.1143	35.7714
		24.0857	29.2286
		25.0571	33.9143
		25.9571	30.9857
		24.5429	34.0714
		23.9286	32.1286
		27.4	33.6714
		19.3	31.4571
		25.3714	35.0714
		27.6286	30.7429
		24.8	32.5429
		25.8857	32.9571
		23.2857	30.2
		28.4714	28.7857
		20.3143	30.4571
		21	28.2
		24.3857	28.4429
		23.9429	35.4143
		23.6429	32.2286
		23.8143	32.6429
		24.7	26.6714
		23.8143	32.9857
		23.5714	30.7857
		24.2857	29.5571
		27.2	29.5571
		22.8286	33.3429
		23.6286	30.7714
		23.1286	35.3143
		25.6714	27.3286
		29.7286	29
		22.1143	26.1143
		25.4	31.4286
		27.5857	32.2143
		23.5286	34.8
		23.3143	29.7857
		26.6286	34.2857
		22.6571	34.3429
		29.0429	34.5286
		22.3714	26.2429
		22.3143	31.9857
		25.6143	30.6571
		22	30.2429
		24.6571	30.7429
		22.3714	30.6571
		26.8143	35.2143
		25.9571	32.4286
		24.2	27.3429
		20.5857	27.9143
		23.1143	30.5286
		21.4143	30.6571
		24.9143	29.6286
		25.6286	34.6571
		23.0286	38.7429
		22.6143	32.2286
		25.6571	33.6429
		27.3143	27.7714
		26.3429	37.0857
		22.6714	32.8714
		24.2143	31.7429
		21.7	36.1143
		23.2857	30.4429
		20.9714	35.2
		23.3143	29.2286
		26.4857	32.7429
		19.4143	29.7857
		22.5429	28.0143
		18.8429	31.0286
		25.9286	34.4429
		26.9286	35.8429
		21.7857	33.9857
		23.1	33.2
		26.3714	33.6571
		27.6286	29.6571
		23.2571	29.5571
		26.0857	33.3429
		18	32.9857
		24.3714	28.2286
		24.3429	22.5429
		24.3857	29.8857
		20.6857	31.3429
		22.1571	27.2286
		25.3429	38.6857
		22.4143	36.3286
		24.6571	31.8571
		21.4143	33.0143
		27.0714	27.2286
		21.4571	37.0857
		22.3857	31.4571
		25.9429	34.6571
		24.5143	27.7857
		25.4714	29.6571
		24.2571	27.0143
		23.1286	27.4429
		21.9571	32.0857
		27.4714	29.5714
		22.8571	33.3286
		22.4286	34.6857
		25.1143	31.9857
		28.7857	36.8714
		22.2571	31.2429
		25.0857	30.4571
		23.6429	27.3286
		24.6857	29.1286
		23.1143	30.7429
		25.2714	28.8857
		24.1571	29.4429
		25.7857	29.2
		20.1143	29.1
		23.9286	30.4571
		26.2143	32.9857
		22.4	30.1
		22.7	33.8857
		21.9857	35.5286
		26.1857	35.1286
		23.3857	32.9857
		29.6	32.5286
		26.2714	30.9
		22.0857	29
		23.6714	31.4286
		22.1143	29.8857
		27.4286	29.4571
		19.1571	26.3571
		23.2714	27.3286
		23.2571	27.2286
		20.7143	31.4571
		23.0143	31.8
		19.8714	26.9857
		21.7143	28.8857
		22.9571	38.7429
		23.5714	30.3429
		24.7	32.9571
		23.6714	26.4571
		25.9571	35.7714
		25.2429	32.4571
		24.3857	36.7714
		24.0857	30.4286
		25.2429	26.3286
		24.5429	30.4571
		21.2714	30.1286
		22.4	34.3429
		24.0857	32.6714
		26.9571	31.6714
		20.8429	28.3
		24.3143	25.3429
		24.1857	31.1
		22.1571	28.2286
		24.8286	31.4286
		24.0857	34.1
		24.3429	32.7429
		26.3143	25.2429
		24.6714	31.6714
		27.5	33.8571
		23.4143	34.4143
		27.7857	33.9857
		23.3429	31.0286
		24.4714	32.9857
		22.2429	30.5571
		23.8143	25.2429
		24.1143	31.3143
		26.8286	26.9857
		22.5143	25.1286
		24.6714	27.6714
		19.8714	33.8571
		26.8286	32.8571
		23.3714	28.2
		20.7	40.6286
		24.5143	32.1857
		29.5	30.8714
		20.1143	36.5286
		24.7857	30.6286
		25.3714	30.5857
		23.2571	30.7571
		27.3143	24.5571
		24.9286	40.8714
		23.5714	30.0286
		21.3857	36.6571
		21	30.8714
		24.7857	28.8857
		23.0286	30.7714
		22.5429	33.7714
		26.7143	30.9857
		24.7	31.4286
		25.7	31.5286
		25.6571	30.2429
		23.2143	32.6714
		21.8429	31.4571
		26.7857	28.5143
		26.4	30.4571
		24.0857	38.2286
		21.7143	30.2143
		20.0714	32.9857
		20.9571	28.4429
		19.6143	31.1143
		30.6286	31.3143
		22.4143	31.8
		27.3714	26.8
		24.6429	31.1143
		23.6571	30.3429
		26.2429	36.1143
		21.5429	33.1
		26.5	30
		22.5714	37.0143
		23.7	39.6857
		19.5571	29.6571
		21.9714	32.3
		25.7571	35.3429
		20.2571	26.8714
		21.9714	27.2
		26.7857	32.7714
		22.8571	26.8857
		23.9571	33.6571
		19.4286	33.1
		21.5429	32.6714
		22.7	40.6286
		26.8	33.0857
		21.8429	32.7714
		21.8	35.8857
		23.7857	36.8429
		26.2714	31.1286
		23.7857	29.8714
		26.8	27.4571
		25.0857	35.5571
		26.3714	30.3143
		25.3286	33.1714
		20.3286	35.5286
		30.1429	28.6714
		25.3429	37.2
		25.4857	32.9857
		26.5429	39.2429
		22.8	34.4429
		26.5286	36.1
		21.7	31.6714
		24.6429	31.5286
		25.9	37.0143
		28.1143	33.5429
		23.8286	29.1286
		25.7429	31.3143
		29.7571	32.4286
		22.5714	30.7714
		22.5143	29.0143
		27.2143	32.7714
		21	34.4429
		23.1143	30.3429
		29.8571	30.8714
		24.4286	31.5286
		24.3	34.4429
		25.2714	28.2
		23.4	27.8857
		25.1714	28.3429
		25.0857	29
		24.6429	33.0143
		25.0857	28.5429
		22.5429	29.5714
		22.5143	33.5286
		20.9571	32.8857
		23.9571	29.5571
		23.3429	29.4429
		25.8143	39.8714
		24.9571	34.3143
		25.0857	30.3143
		23.2857	34.8
		22.4143	37.3286
		22.4143	37.0857
		26.3429	27.6714
		20.3	37.9571
		25.3714	27.5714
		23.0286	31.4571
		22.5429	30.3143
		24.4714	30.4429
		24.5714	31.1143
		23.5	34.2286
		25.3429	33.0571
		30.4286	29.4571
		23.6286	35.5857
		22.1	26.6714
		25.0857	28.5143
		21.0286	30.5857
		26.9143	35.5857
		20.5857	27.7714
		25.1857	33.1286
		22.2571	31.9857
		23.9571	24.5571
		24.0429	30.4286
		23.2571	30.2429
		23.1286	28.2286
		26.5	27.2
		23.2857	29.3143
		21.4571	30.3429
		23.9571	29.5571
		23.2571	32.7857
		25.5	28.7571
		23	33.9571
		24.0857	29.3429
		24.8	32.2429
		23.1143	29.1
		25.2429	35.5857
		21.1571	37.0143
		20.5429	30.5286
		18	30.6286
		24.4143	32.8571
		27.3429	28.9143
		25.2429	30.5286
		25.4	28.9857
		26.0143	29.7857
		25.3714	32.4286
		25.0857	28.2286
		24.9571	30.1
		25.1571	27.6714
		25.0714	31.2429
		23.6714	32.3
		21.9286	25.5571
		24.4429	36.9857
		27.9857	35.5571
		24.8857	33.6714
		25.0857	28.2286
		25.6286	35.8714
		26.0571	35.0714
		24.0714	32.7714
		25.9571	30.4571
		22.2286	33.6429
		26.2143	30.2143
		22.3857	32.5286
		21.8714	31.4571
		27.0429	36.5286
		23.4143	34.5286
		24.9571	33.4429
		21.0286	33.7857
		22.4143	35.8714
		20.2429	26.3571
		20.5429	34.3429
		24.2143	31.6286
		20.1143	36.2143
		22.2571	34.1
		24.1571	30.5286
		24.2286	34.5571
		26.1857	30.1
		20.3286	32.6714
		21.2571	34.1
		26.5	26.9
		20.9571	25.4571
		24.7286	31.7429
		26.3429	31.3143
		27.1857	32.5429
		23.5714	27.8857
		22.7	35.6571
		21.7143	29.6571
		24.6571	30.5857
		23.8	29.6571
		28.0857	30.6571
		20.5714	36.3286
		22.4143	34.8571
		26.7857	31.7429
		28.6	36.9
		23.4857	25.6714
		26.0857	32.9143
		23.6286	32.3
		26.1143	31.8857
		25.0857	33.2429
		26.0857	27.4571
		21.4	31.4571
		23.9571	26.8
		23.2429	41.6286
		24.7	29.4571
		29.5	31.3143
		25.3429	37.0857
		19.1571	33.3
		22.1143	35.4143
		21.8571	30
		19.6143	33.9857
		27.0143	33.2
		25.9	32.3286
		23.0714	29.3429
		28.1714	28.2286
		23.0857	25.3429
		23.5	30.3429
		18.4571	29.5143
		22.1286	30.3429
		23	34.4429
		23.7	31.6571
		22.3143	27.3571
		26.8	34.1
		23.9571	36.0714
		22.2429	37.7714
		25.9286	28.7571
		20.7	29.2
		27.4714	35.1714
		25.3714	27.4429
		26.5	28.4429
		24.3714	25.7714
		21.9857	30.6571
		28.6	29
		18.7143	32.4571
		22.6857	32.4571
		29.2429	29.7857
		24.9571	41.4286
		20.5714	34.1286
		22.3143	34.2
		21.7286	26.2429
		24.6714	29.3143
		24.4714	31.6714
		23.0143	33.6857
		25.2143	35.3143
		20.5714	29.8857
		22.2429	35.1
		27.3429	29.4143
		22.5714	28.0143
		22.4429	27.2286
		25.8286	33.6429
		20.3	31.4143
		25.8143	32.7714
		23.5714	36.4143
		26.3286	30.3429
		23.9571	30.4571
		23.2429	29
		26.0429	32.0143
		24.7286	36.8714
		22.9286	33.5429
		24	29.2143
		22.1143	25.7714
		22.5429	39.4429
		20.9714	24.3429
		24.9143	31.4571
		20.7	26.8857
		20.7	28.9857
		25.3714	31.1143
		23.5429	34.6571
		23.1286	34.2
		21.6714	28.7571
		21.8714	28.2
		26.0857	34.7714
		26.7571	31.9857
		23.5429	31.2286
		24.5429	32.9857
		23.2143	27.7714
		25.9429	35.6286
		22.6429	30.3143
		21.4143	37.2
		29.3429	27.9857
		19.5429	32.5429
		23.1143	28.2
		28.5	31.7429
		21.6714	34.5571
		27.1714	32.8429
		26.1143	31.4286
		23.9571	35.0714
		23.4143	32.6429
		24.9857	33.5429
		26.1143	33.6571
		24.5286	33.8571
		23.9429	26.7714
		19.6143	26.3286
		25.4714	27.4429
		25.8571	31.4286
		22.5714	32.4286
		26.7571	32.7714
		25.1714	38.2286
		23.2429	28.5714
		20.5571	35.5571
		25.5429	29
		24.2571	34.4429
		23.5143	36.5286
		25.3429	33.9857
		22	35.8714
		20.5714	43.0571
		26.6286	29.3429
		23.5429	23.8857
		23.3429	33.4429
		21.3857	34.4857
		24.4857	34.7571
		22.2571	31.7714
		28.4286	30.3143
		22.8	30.3429
		24.6571	30.4571
		21	34.2
		23.9571	38.3
		25.6286	29.7857
		22.9	35.3429
		22.8	29.4429
		23.1143	32.6714
		24.5	29.6571
		23.2143	24.3429
		24	29.4429
		21.5286	32.7714
		25.2429	37.9857
		21.1571	30.1143
		23.2429	32.9857
		22.6143	33.2286
		21.1	30.1143
		25.5714	32.8857
		24.3429	32.6714
		24.8286	28.1286
		25.5	31.4571
		24.6571	24.3429
		26.1429	37.2857
		25.0571	32.6429
		26.6286	34.9714
		20.3286	26.8857
		21.6714	29.4429
		23.2857	35.9
		24.9571	31.2143
		21.4714	29.8714
		20.4571	33.4429
		26.1714	28.7571
		20.5714	30
		23.9857	29.4143
		22.3143	33.9857
		24.6571	31.5286
		24.8	29.5571
		26.1857	37.9857
		22.7857	28.3429
		20.7143	31.1857
		27.2	30.6571
		23.9429	35.3143
		25.2143	36.0857
		20.4571	34.1
		23.5143	32.1143
		23.1	29.2286
		22.8714	31.7714
		26.0143	28.3429
		20.5571	26.4571
		24.3714	35.0714
		23.9429	36.7714
		26.3714	29.8714
		27.8857	28.3
		22.1143	24.5429
		22.5143	28.4429
		23.3714	27.2429
		20.5429	33.2
		26.2	28.7571
		24.8	35.8
		23.5	32.6714
		25.2714	33.9857
		19.1714	30.5571
		23.7714	28.6714
		24.3429	31.9857
		23.2429	33.6714
		20.3286	30.1
		25.3286	31.5286
		23.3429	28.5429
		21.1	33.1
		25.0857	29.5571
		21.2571	30.7714
		26.2429	33.1714
		24.7857	37.9857
		25.6571	31.2143
		20.1286	30.7714
		24.3286	36.1
		24.2143	32.4286
		23.9571	33.2
		22.6143	27.2429
		21.1571	35.8429
		23.9429	36.5286
		25.0857	32.8857
		22.4429	26.3429
		24.9857	33.3429
		24.2143	31
		26.6	30.3143
		25.3714	27.0143
		22.4286	32
		23.7714	34.8571
		25.3143	35.8429
		22.4143	34.8
		24.3429	30.6571
		21.2714	31.1
		25.8286	30.6571
		23.5429	33.4143
		25.3286	34.6857
		22.8571	28.2
		22.5143	34.8
		23.3429	30.1
		26.6286	30.6571
		24.3714	40.4143
		24.9286	25.3429
		24.5429	33.9143
		23.9143	29.8714
		24.8	31.9857
		22.1	33.2
		26.2	31
		25.4857	28.4571
		23.7857	30.4571
		28.7286	26.3571
		19.8571	35.9714
		24.5714	35.5571
		27.0429	33.0571
		25.0429	28.8857
		22	33.6429
		24.4286	36.0857
		23.2143	29.7571
		21.2857	33.7714
		23.0143	34.3429
		22.8286	35.6571
		26.7	33.4429
		27.0857	29.2
		26.4714	26.1143
		23.9571	24.3429
		23.7286	31.5571
		22.5714	32.5571
		22.5	38.2
		19.1714	36.1
		26.2714	31.2429
		20.7143	27.9857
		22.1143	27.7
		24.9571	37.0143
		27.7857	24.5571
		21.7143	34.4143
		22.8	29.8857
		28.6286	30.6714
		24.5	27.8857
		22.6571	34.7714
		23.8286	35.3429
		23.2286	35.4429
		21.0286	37.7143
		25.5	34.9571
		20.5429	32.0857
		26.4714	35.9
		25.3571	31.3143
		24.3857	30.1286
		25.6286	30.8
		27.6286	28.5571
		22.2286	26.5571
		22.2571	30.2143
		21.2857	27.3429
		23.9143	35.8429
		28.3429	31
		25.8286	32.6714
		25.5	29.4143
		23.2429	35.3143
		20.9714	26.2429
		27.3	31
		20.3	27.8857
		24.9143	23.4429
		23.1286	28
		25.9286	32.4571
		21.9286	31.0143
		25.3714	28.7
		22.7	28.7571
		26.8143	28.3286
		25.8	34.4429
		24.8286	23.3286
		22.9429	37.2286
		25.3429	28.1429
		24.7714	31.5286
		29.3	28.3429
		23.3714	38.3
		25.8571	28.3143
		21.9571	27.8
		23.4714	26.7714
		21.3857	35.5857
		22.2429	29.6571
		23.0286	37.7429
		25.5429	33.8857
		21.4	28.0143
		23.5	29.8714
		23.0286	30.6571
		23.5714	30.7429
		25.0429	29.2
		26.1143	34.2
		23.9571	30.3143
		21.2857	25.5571
		25.5571	35.6857
		25.0714	37.7143
		23.7	31.7714
		20.7143	27.2286
		25.6	35.3143
		26.2429	30.8714
		19.1571	28.3429
		25.3286	30
		22.1143	33.2286
		24.8143	24.2286
		21.8714	30.7714
		22.0857	30.8714
		24.6286	30.3143
		25.5	31.7714
		24.0143	32.1857
		21	34.6857
		25.3571	29.4143
		21.2429	31.1
		24.7	36.9
		24.2429	31.5571
		23.7857	30.4143
		20.5714	30.9
		24.0143	29.3143
		22.8286	28.3143
		22.2571	28.6714
		21.3857	33.2286
		19.1571	31.5286
		25.4429	28.5571
		23.3714	30.5571
		22.2429	32.6714
		25.5	28.8857
		25.2429	30.9857
		24.5429	34.1286
		25.3286	32.2286
		25.8857	32.8857
		25.5429	28.1286
		23.7286	30.4571
		25.3429	30.7714
		24.2143	25.7714
		23.2286	38.0143
		28.5857	32.0857
		22.2286	31.5571
		23.8286	35.8714
		22.8	32.3
		19.3	32.2143
		20.8429	26.1143
		17.3	31.8
		24.6429	31.9857
		24.9286	36.0714
		20	41.6286
		22.8714	33.1
		22.0857	29.2
		27.4714	33.8857
		22.2571	31.6571
		24.2857	28.3429
		23.7	34.8571
		24	35.5286
		27.5	30.3429
		21.7	31.6429
		23.0857	37.7714
		20.5714	34.6429
		21.0286	30.2143
		22.8143	35.9714
		23.4143	32.9857
		25.6571	30.8714
		22.4429	26.5571
		25.5	25.3429
		23.5143	30.6286
		23.5	34.5571
		24.7857	32.2429
		21.9857	38.0286
		23.5714	33.8571
		22.7714	34.6571
		22.9571	37.1143
		23.2571	34.2
		26.5429	28.7857
		25.9571	24.4429
		27.0429	34.4429
		22.2571	29.3143
		22.2429	26.5571
		26.8286	29.8857
		22.8	28.6714
		26.8	29.4571
		26.8286	35.3714
		23.9571	32.2143
		23.3857	30.4429
		23.3429	34.5143
		22.2429	33.0857
		20.5429	33.4286
		23.1286	35.5286
		21.9857	36.9857
		27.9571	30.6714
		20.5571	33.6429
		24.8571	39.6286

## Sheet: Fig. 4a
Fig. 4a
	Classifier	P		N
	RP
	P	Chew	2195	Chew	279
		Drink	241	Drink	6
		E1 (rear)	599	E1 (rear)	107
		E2 (insp)	151	E2 (insp)	1
		Groom	245	Groom	243
		Nest	202	Nest	70
		QWAW	219	QWAW	2
	N	Chew	2	Chew	453
		Drink	0	Drink	56
		E1 (rear)	8	E1 (rear)	2587
		E2 (insp)	45	E2 (insp)	164
		Groom	3	Groom	725
		Nest	0	Nest	0
		QWAW	0	QWAW	0
	Classifier	P		N
	GMC
	P	Chew	2195	Chew	169
		Drink	241	Drink	6
		E1 (rear)	523	E1 (rear)	21
		E2 (insp)	129	E2 (insp)	0
		Groom	146	Groom	27
		Nest	176	Nest	8
		QWAW	218	QWAW	1
	N	Chew	0	Chew	501
		Drink	0	Drink	56
		E1 (rear)	11	E1 (rear)	2607
		E2 (insp)	29	E2 (insp)	165
		Groom	0	Groom	913
		Nest	8	Nest	93
		QWAW	0	QWAW	81

## Sheet: Fig. 4c
Fig. 4c
Q-A	-5	-4.5	-4	-3.5	-3	-2.5	-2	-1.5	-1	-0.5	0	0.5	1	1.5	2	2.5	3	3.5	4	4.5	5	5.5	6	6.5	7	7.5	8	8.5	9	9.5	10	10.5	11	11.5	12	12.5	13	13.5	14	14.5	15	15.5	16	16.5	17	17.5	18	18.5	19
	NaN	NaN	NaN	NaN	NaN	NaN	NaN	NaN	NaN	NaN	NaN	-0.614028	-0.613023	-0.606369	-0.574933	-0.515162	-0.397104	-0.20851	0.00872118	0.238454	0.474593	0.61186	0.607174	0.58269	0.610764	0.612128	0.511646	0.320835	0.168751	0.130076	0.0670635	-0.0596223	-0.153846	-0.20673	-0.250916	-0.291577	-0.321334	-0.343024	-0.363201	-0.402168	-0.43748	-0.427919	-0.427756	-0.454637	-0.428016	-0.340533	NaN	NaN	NaN
	-0.417947	-0.421432	-0.398924	-0.406138	-0.442044	-0.455476	-0.43885	-0.428118	-0.433957	-0.447452	-0.439154	-0.0919219	0.212184	0.252624	0.24995	0.232739	0.208393	0.178545	0.105891	0.0343552	0.0464301	0.0654793	0.0465803	0.0321788	0.0277545	0.0108874	-0.0190032	-0.0293718	-0.00949349	0.0192787	0.0513953	0.0957886	0.121924	0.111547	0.0940174	0.0862445	0.0922438	0.0986115	0.0852948	0.0562999	0.0271195	NaN	NaN	NaN	NaN	NaN	NaN	NaN	NaN
	0.147227	0.120632	0.135232	0.196088	0.238861	0.239031	0.223083	0.205094	0.156607	0.125184	0.16667	0.229902	0.28535	0.325937	0.359269	0.400485	0.418339	0.399284	0.369109	0.359615	0.339928	0.291245	0.271412	0.298695	0.325591	0.320114	0.29716	0.25165	0.205944	0.190185	0.184962	0.162628	0.131365	0.154849	0.182563	0.150878	0.142463	0.187448	0.22576	0.239159	0.246783	0.242009	0.215742	0.177253	0.147506	0.137009	NaN	NaN	NaN
	0.0914059	0.0698577	0.0576398	0.0490735	0.0396309	0.0450675	0.0529403	0.0625293	0.0839198	0.100718	0.0936192	0.0662312	0.0534269	0.0927928	0.156572	0.181031	0.179795	0.221895	0.321052	0.424222	0.522944	0.632608	0.73238	0.766569	0.732357	0.694406	0.667013	0.638915	0.59326	0.525078	0.435928	0.330234	0.253476	0.21288	0.168226	0.122933	0.112602	0.151623	0.194732	0.175027	0.116129	NaN	NaN	NaN	NaN	NaN	NaN	NaN	NaN
	0.0211778	0.0239095	0.0282605	0.041055	0.0503652	0.045001	0.0188615	-0.0206028	-0.0290365	-0.0138186	0.177143	0.252444	0.316899	0.394463	0.425902	0.379688	0.341983	0.382216	0.452272	0.490503	0.459825	0.38765	0.343253	0.323751	0.297441	0.244036	0.172696	0.137559	0.115668	0.0665072	0.0301884	0.0262509	0.0250699	-0.0276742	-0.0720494	-0.0197104	0.031962	0.0176219	-0.0170531	-0.0472472	-0.0517476	NaN	NaN	NaN	NaN	NaN	NaN	NaN	NaN
	-0.11949	-0.129763	-0.146068	-0.159852	-0.165605	-0.170521	-0.181617	-0.204712	-0.22744	-0.234419	-0.241494	-0.253733	-0.24101	-0.190174	-0.112566	-0.0288232	0.0368488	0.0874421	0.15447	0.251493	0.357937	0.473813	0.598172	0.670257	0.704474	0.792164	0.902084	1.01358	1.21031	1.51688	1.90944	2.28353	2.46602	2.44699	2.34033	2.19202	1.9873	1.72582	1.51984	1.43109	1.35235	1.23215	NaN	NaN	NaN	NaN	NaN	NaN	NaN
	-0.431922	-0.443119	-0.43702	-0.426428	-0.431394	-0.431767	-0.421813	-0.425484	-0.442773	-0.450596	-0.452066	-0.460054	-0.459964	-0.436619	-0.389595	-0.345282	-0.312312	-0.267088	-0.194413	-0.0829887	0.0209085	0.0437818	0.00249345	-0.0286638	-0.00192997	0.0764592	0.14188	0.164293	0.185689	0.23751	0.330389	0.482461	0.693349	0.880452	0.968984	1.01341	1.10229	1.241	1.37519	1.46401	1.53307	NaN	NaN	NaN	NaN	NaN	NaN	NaN	NaN
	-0.177039	-0.176173	-0.174185	-0.171178	-0.173754	-0.180011	-0.179521	-0.177389	-0.172699	-0.159097	-0.146412	-0.122043	-0.0665888	-0.00585796	0.039515	0.0731109	0.0960221	0.145357	0.242154	0.299178	0.313819	0.378945	0.438434	0.429342	0.390772	0.362354	0.345272	0.314477	0.286163	0.278714	0.254887	0.203128	0.17416	0.184902	0.199217	0.200689	0.184909	0.157265	0.131386	0.0959612	0.0641323	NaN	NaN	NaN	NaN	NaN	NaN	NaN	NaN
	0.0810123	0.0524592	0.0192039	-0.00604963	-0.0225147	-0.0412712	-0.0617491	-0.0814924	-0.0976367	-0.105804	-0.111091	-0.115231	-0.101886	-0.0617423	-0.0077881	0.0460716	0.0841798	0.0984532	0.131058	0.20105	0.252465	0.309342	0.40362	0.476356	0.516918	0.557156	0.656463	0.842767	1.06497	1.27021	1.40059	1.436	1.43403	1.41808	1.34404	1.26313	1.26268	1.27589	1.21663	1.08631	0.945525	NaN	NaN	NaN	NaN	NaN	NaN	NaN	NaN
	0.0764963	0.0948249	0.10624	0.0966595	0.0666441	0.0449691	0.0396065	0.0449502	0.0623848	0.0793896	0.089524	0.11187	0.173715	0.262287	0.354652	0.446939	0.525402	0.566617	0.55186	0.514223	0.492464	0.478711	0.465139	0.450811	0.422953	0.379199	0.332401	0.283752	0.248008	0.243773	0.249688	0.232835	0.186093	0.129325	0.0871911	0.0798044	0.08772	0.0768857	0.050929	0.0213341	0.00641027	NaN	NaN	NaN	NaN	NaN	NaN	NaN	NaN
	-0.185382	-0.204553	-0.216519	-0.221115	-0.23172	-0.250617	-0.267208	-0.276754	-0.28365	-0.290176	-0.300583	-0.311719	-0.31732	-0.309653	-0.291465	-0.267385	-0.232951	-0.197759	-0.152604	-0.0982976	-0.0793767	-0.096447	-0.114747	-0.124879	-0.127624	-0.125427	-0.121098	-0.127059	-0.129924	-0.107259	-0.0792678	-0.0675499	-0.0656468	-0.0611016	-0.0598554	-0.0599669	-0.0492269	-0.0470908	-0.0613188	-0.0647823	-0.06669	-0.0912805	NaN	NaN	NaN	NaN	NaN	NaN	NaN
	-0.207705	-0.179811	-0.160031	-0.160106	-0.166428	-0.161982	-0.153329	-0.154619	-0.167248	-0.181161	-0.1915	-0.196369	-0.181363	-0.161907	-0.159638	-0.152242	-0.118128	-0.0743745	-0.0405869	-0.0033637	0.0309112	0.0473312	0.0756754	0.109413	0.104073	0.0721124	0.0493051	0.0300641	-0.005606	-0.0361684	-0.0355042	-0.00446198	0.0324866	0.0379269	0.0426396	0.0761358	0.112335	0.150886	0.185558	0.199958	0.209894	NaN	NaN	NaN	NaN	NaN	NaN	NaN	NaN
	0.0598701	0.0319657	-0.00163509	-0.00101805	0.00758908	-0.0170082	-0.0389371	-0.0407761	-0.0499327	-0.0695514	-0.0929518	-0.107703	-0.0930327	-0.0526173	-0.0142431	0.00859856	0.0143009	0.0135339	0.0281553	0.057413	0.097358	0.14191	0.173962	0.192469	0.210719	0.227756	0.220554	0.190248	0.161115	0.139353	0.125305	0.105831	0.0713557	0.0469427	0.0435505	0.0466333	0.0399554	0.00709167	-0.0468897	-0.0834712	-0.0803348	NaN	NaN	NaN	NaN	NaN	NaN	NaN	NaN
	-0.0232477	-0.0575979	-0.0788578	-0.088652	-0.100572	-0.110874	-0.115378	-0.123928	-0.138488	-0.155387	-0.17168	-0.176048	-0.161454	-0.138896	-0.131724	-0.120338	-0.0772076	-0.0447409	-0.0286912	-0.00722489	0.00422062	0.00758978	0.019296	0.0446362	0.093144	0.163051	0.218062	0.257475	0.309491	0.356263	0.390728	0.419035	0.406111	0.377853	0.370204	0.352484	0.32501	0.288777	0.246972	0.220486	0.198168	NaN	NaN	NaN	NaN	NaN	NaN	NaN	NaN
	-0.213328	-0.208541	-0.216112	-0.223031	-0.213271	-0.198865	-0.192451	-0.182515	-0.170157	-0.168141	-0.175372	-0.171647	-0.142417	-0.105592	-0.0878052	-0.0759032	-0.0523203	-0.0332952	-0.0271519	-0.0368611	-0.0410853	-0.00817248	0.0680865	0.169374	0.254708	0.360719	0.554657	0.821732	1.05133	1.09137	0.961602	0.780475	0.630611	0.546144	0.477034	0.407041	0.314438	0.180139	0.0695335	0.0113338	-0.10381	NaN	NaN	NaN	NaN	NaN	NaN	NaN	NaN
	-0.134511	-0.141254	-0.135369	-0.132782	-0.148354	-0.16703	-0.170785	-0.155084	-0.133985	-0.132356	-0.143037	-0.132799	-0.100518	-0.0638113	-0.0359876	-0.00324617	0.0453616	0.0871711	0.121263	0.14026	0.150304	0.204354	0.293645	0.37226	0.435255	0.458761	0.442447	0.415266	0.36186	0.308383	0.277007	0.258468	0.269009	0.27827	0.2532	0.19559	0.12472	0.0730955	0.0419507	0.020268	-0.0100616	-0.049714	NaN	NaN	NaN	NaN	NaN	NaN	NaN
	-0.105954	-0.113059	-0.106024	-0.105618	-0.116203	-0.118099	-0.109017	-0.113255	-0.133928	-0.140443	-0.130879	-0.117637	-0.0946529	-0.0735806	-0.0553555	-0.0300743	-0.00841697	-0.00162016	-0.00135737	0.0143818	0.0502149	0.0985009	0.135947	0.150623	0.167973	0.177366	0.162149	0.146887	0.140419	0.145394	0.153943	0.138179	0.111689	0.107416	0.115186	0.125184	0.00978606	-0.101919	-0.0727576	-0.0730605	-0.0777944	-0.0823658	NaN	NaN	NaN	NaN	NaN	NaN	NaN
	-0.286032	-0.288173	-0.29638	-0.292899	-0.277886	-0.265135	-0.272084	-0.291745	-0.295362	-0.267739	-0.22788	-0.186695	-0.130273	-0.0734354	-0.0266349	0.0450354	0.131391	0.196445	0.23528	0.273664	0.351097	0.445753	0.51105	0.552905	0.607852	0.672672	0.689725	0.647587	0.606797	0.596935	0.603992	0.607919	0.556362	0.44341	0.352052	0.295054	0.267393	0.301483	0.327712	0.28972	0.231724	NaN	NaN	NaN	NaN	NaN	NaN	NaN	NaN
	-0.228672	-0.232558	-0.242824	-0.244923	-0.238709	-0.24151	-0.255254	-0.264241	-0.263325	-0.258471	-0.26882	0.0032949	0.241745	0.236101	0.229542	0.227509	0.23339	0.243862	0.249109	0.249504	0.243346	0.240893	0.263654	0.282611	0.288066	0.316296	0.343117	0.339861	0.343053	0.358114	0.343193	0.330623	0.363415	0.388474	0.373856	0.345134	0.319389	0.294773	0.275493	0.265445	0.244927	NaN	NaN	NaN	NaN	NaN	NaN	NaN	NaN
	-0.429429	-0.44531	-0.463034	-0.456548	-0.421882	-0.375125	-0.31936	-0.281445	-0.269449	-0.252185	-0.291078	-0.0166194	0.286779	0.271835	0.285507	0.312063	0.355238	0.406813	0.427814	0.429285	0.406527	0.332945	0.2592	0.229834	0.229266	0.222309	0.195832	0.190197	0.209295	0.212187	0.212963	0.241565	0.265358	0.247958	0.230998	0.246386	0.267071	0.283861	0.322996	0.389792	0.439593	NaN	NaN	NaN	NaN	NaN	NaN	NaN	NaN
	-0.37694	-0.349253	-0.330808	-0.328678	-0.334493	-0.345775	-0.360942	-0.36713	-0.352673	-0.313777	-0.239245	-0.101524	0.101607	0.358491	0.688119	1.0922	1.53383	1.91809	2.22007	2.48068	2.59527	2.46881	2.19601	1.93926	1.76922	1.63145	1.43506	1.1655	0.877531	0.652887	0.557212	0.557621	0.560061	0.524299	0.464495	0.401571	0.325744	0.241766	0.194551	0.177708	0.162734	NaN	NaN	NaN	NaN	NaN	NaN	NaN	NaN
	0.201271	0.250214	0.301676	0.306656	0.268217	0.220312	0.185972	0.156478	0.143227	0.130306	0.0910163	0.0799726	0.133824	0.193081	0.20836	0.171985	0.0991675	0.0269711	-0.014687	-0.0234607	-0.0199671	-0.0428836	-0.105133	-0.139802	-0.1071	-0.0820928	-0.104698	-0.128682	-0.137246	-0.138113	-0.136268	-0.137485	-0.119476	-0.0797941	-0.0220146	0.0453537	0.0945674	0.134145	0.168406	0.206157	0.254914	NaN	NaN	NaN	NaN	NaN	NaN	NaN	NaN
	0.321327	0.390659	0.429003	0.39945	0.340255	0.262157	0.173424	0.0883099	0.0211826	-0.00102383	0.00672137	0.0258351	0.0579528	0.0858681	0.0971228	0.0724745	0.00366047	-0.0748585	-0.125336	-0.149823	-0.122987	7.58306e-05	0.175053	0.339976	0.450556	0.483174	0.451876	0.361176	0.244679	0.142365	0.0551481	0.02096	0.0650458	0.104483	0.0795219	0.0217577	-0.0349727	-0.0813457	-0.118351	-0.13933	-0.144658	NaN	NaN	NaN	NaN	NaN	NaN	NaN	NaN
	0.0217577	-0.0349727	-0.0813457	-0.118351	-0.13933	-0.144658	-0.153671	-0.17097	-0.180895	-0.16768	-0.112435	-0.036356	-0.00246147	-0.0317975	-0.10414	-0.160986	-0.169955	-0.172157	-0.181286	-0.181349	-0.170719	-0.176045	-0.216389	-0.22941	-0.162836	-0.0716228	-0.0209673	-0.017143	-0.00889463	-0.23467	-0.208919	-0.133635	-0.125351	-0.0779705	-0.0327536	-0.027813	-0.0419673	-0.0372113	-0.0273263	-0.0244709	-0.0036491	NaN	NaN	NaN	NaN	NaN	NaN	NaN	NaN
	NaN	NaN	NaN	NaN	NaN	NaN	NaN	NaN	NaN	NaN	NaN	0.0763173	0.235468	0.239957	0.277873	0.283854	0.17341	0.0182986	-0.0217798	0.0412356	0.114099	0.176431	0.202683	0.18851	0.176807	0.173947	0.158027	0.156097	0.203489	0.274341	0.345225	0.424191	0.484803	0.477926	0.418466	0.374933	0.361786	0.344786	0.307422	0.256702	0.213522	NaN	NaN	NaN	NaN	NaN	NaN	NaN	NaN
	-0.316412	-0.308355	-0.288903	-0.258615	-0.230762	-0.226981	-0.243936	-0.251493	-0.237134	-0.219336	-0.230625	-0.251149	-0.251851	-0.22427	-0.15949	-0.100484	-0.0769321	-0.0762273	-0.0922148	-0.09436	-0.0592953	-0.0189156	-0.00547072	-0.00977613	-0.0154303	-0.021692	-0.0400243	-0.0598944	-0.063465	-0.0682508	-0.0857805	-0.119363	-0.167563	-0.210949	-0.226598	-0.211885	-0.194763	-0.19943	-0.246453	-0.319273	-0.347776	NaN	NaN	NaN	NaN	NaN	NaN	NaN	NaN
	-0.222969	-0.263252	-0.302694	-0.328477	-0.348911	-0.348237	-0.324837	-0.304195	-0.302387	-0.303503	-0.278688	-0.246261	-0.243697	-0.272623	-0.309767	-0.321261	-0.292034	-0.239763	-0.228357	-0.0492957	0.0224716	-0.0284706	-0.0952191	-0.139851	-0.142801	-0.116778	-0.112217	-0.14391	-0.180317	-0.195684	-0.200433	-0.22168	-0.243204	-0.241278	-0.233325	-0.243113	-0.26631	-0.281768	-0.28215	-0.276587	-0.267941	NaN	NaN	NaN	NaN	NaN	NaN	NaN	NaN
	-0.302387	-0.303503	-0.278688	-0.246261	-0.243697	-0.272623	-0.309767	-0.321261	-0.292034	-0.239763	-0.228357	-0.0492957	0.0224716	-0.0284706	-0.0952191	-0.139851	-0.142801	-0.116778	-0.112217	-0.14391	-0.180317	-0.195684	-0.200433	-0.22168	-0.243204	-0.241278	-0.233325	-0.243113	-0.26631	-0.281768	-0.28215	-0.276587	-0.267941	-0.256279	-0.261691	-0.287025	-0.29554	-0.268331	-0.232714	-0.219564	-0.224881	-0.220648	NaN	NaN	NaN	NaN	NaN	NaN	NaN
	0.00679043	-0.0212863	-0.0387011	-0.0461599	-0.0449722	-0.0358308	-0.0139244	0.0149496	0.0222052	0.0188289	-0.0552769	0.954924	1.1808	1.02797	0.905288	0.823179	0.75438	0.675591	0.574165	0.45803	0.376464	0.359673	0.370353	0.358397	0.314272	0.253731	0.204675	0.18761	0.196455	0.198491	0.187701	0.162675	0.113007	0.0766597	0.0793211	0.104506	0.135577	0.161902	0.181188	0.194619	0.206138	NaN	NaN	NaN	NaN	NaN	NaN	NaN	NaN
	0.136921	0.115222	0.0511237	0.00436033	0.0015022	0.0189171	0.0367918	0.0540262	0.0758977	0.111863	0.160576	0.200912	0.209266	0.192728	0.189731	0.225994	0.292496	0.328517	0.317625	0.342449	0.426328	0.525236	0.598749	0.630006	0.657285	0.708244	0.750179	0.744383	0.712845	0.708242	0.710875	0.693487	0.703463	0.736164	0.548028	-0.133361	-0.0407853	-0.0405101	-0.0556968	-0.0755027	-0.0903728	NaN	NaN	NaN	NaN	NaN	NaN	NaN	NaN
	0.00749498	0.0056536	0.0150105	0.0321849	0.050171	0.0551068	0.0398032	0.0205142	0.0107363	0.00956389	0.00674581	-0.0104881	-0.0157432	0.0248308	0.0895889	0.129804	0.134469	0.130866	0.143	0.207359	0.333483	0.474077	0.613819	0.751496	0.871167	0.954004	0.934189	0.854733	0.828062	0.835863	0.834598	0.809508	0.743648	0.672603	0.626031	0.578085	0.547788	0.560631	0.591722	0.612575	0.613598	NaN	NaN	NaN	NaN	NaN	NaN	NaN	NaN
	-0.246112	-0.255939	-0.26861	-0.263462	-0.242814	-0.236479	-0.244988	-0.264005	-0.28028	-0.273723	-0.23387	0.0439696	0.1625	0.161322	0.128867	0.0937266	0.0956657	0.120994	0.144503	0.163225	0.15393	0.110987	0.0701581	0.0749158	0.100114	0.0937166	0.0822621	0.0754715	0.0416367	0.0104456	0.0148661	0.0291062	0.032962	0.0257701	0.00298714	-0.00798707	0.00787765	0.0103084	0.00183671	0.000747666	-0.0168286	NaN	NaN	NaN	NaN	NaN	NaN	NaN	NaN
	0.000645392	0.0354939	0.0490717	0.035776	0.0361001	0.0695206	0.0996603	0.0723297	0.00781239	-0.0269286	-0.0157796	0.021548	0.0458419	0.0265206	-0.00136935	0.0084824	0.0557982	0.111257	0.15201	0.175344	0.209389	0.281018	0.357929	0.426712	0.478073	0.493632	0.522312	0.600958	0.684113	0.702739	0.668044	0.687317	0.770175	0.804099	0.76492	0.69813	0.643257	0.611172	0.577649	0.518602	0.42384	NaN	NaN	NaN	NaN	NaN	NaN	NaN	NaN
	-0.093494	-0.0816112	-0.0637833	-0.050855	-0.0573634	-0.0728379	-0.0724377	-0.0749526	-0.0971156	-0.104238	-0.125064	0.089105	0.11037	0.0941104	0.0937705	0.105943	0.149393	0.197686	0.20959	0.208349	0.212508	0.201842	0.191566	0.180728	0.162131	0.164516	0.175092	0.166521	0.164396	0.196493	0.232066	0.226426	0.180586	0.142448	0.145025	0.158116	0.15124	0.121845	0.0699649	0.0151238	-0.0129423	NaN	NaN	NaN	NaN	NaN	NaN	NaN	NaN
	-0.226023	-0.248247	-0.261269	-0.249769	-0.246581	-0.252041	-0.260273	-0.273834	-0.265169	-0.232643	-0.212832	-0.213471	-0.208069	-0.181925	-0.158972	-0.141983	-0.11319	-0.0870241	-0.0888562	-0.0965293	-0.0679671	-0.0254595	-0.00145404	0.00723554	0.0196268	0.034214	0.0183052	-0.008981	-0.0018518	0.037173	0.0742319	0.0819832	0.0657708	0.0557445	0.0701671	0.104134	0.123208	0.098774	0.0594432	0.0380904	0.0323542	NaN	NaN	NaN	NaN	NaN	NaN	NaN	NaN
	-0.165103	-0.191418	-0.213134	-0.197107	-0.152573	-0.121428	-0.125793	-0.147427	-0.149509	-0.128356	-0.094551	0.490221	0.621361	0.590079	0.573051	0.59908	0.594088	0.514716	0.430137	0.394062	0.415703	0.452696	0.481862	0.547489	0.642472	0.716558	0.730384	0.682798	0.592792	0.474022	0.395631	0.400268	0.432478	0.436469	0.406155	0.380345	0.374122	0.34081	0.289944	0.258374	0.228066	0.208406	0.208944	0.211177	0.210749	0.201652	0.184758	0.163079	0.133881
	-0.044425	-0.0620374	-0.0787674	-0.0827914	-0.0839307	-0.0777096	-0.0560517	-0.0345335	-0.0257877	-0.0207207	0.00984056	0.0777242	0.157635	0.239599	0.321533	0.398612	0.507036	0.673929	0.849083	1.03369	1.26081	1.45957	1.60844	1.72621	1.75512	1.66203	1.49469	1.33086	1.1903	1.03966	0.862398	0.680593	0.540615	0.446138	0.359133	0.267155	0.176928	0.101064	0.0514433	0.0217456	-0.00469447	NaN	NaN	NaN	NaN	NaN	NaN	NaN	NaN
	-0.144272	-0.128752	-0.120636	-0.118888	-0.114715	-0.106043	-0.100076	-0.106324	-0.125257	-0.136445	-0.14934	1.83876	2.33238	2.36791	2.41795	2.43534	2.39002	2.27389	2.05946	1.81677	1.631	1.44982	1.23484	1.04488	0.928983	0.860697	0.769635	0.620433	0.46229	0.35177	0.28621	0.253153	0.247199	0.241066	0.202354	0.138935	0.0752556	0.0273842	0.00336238	-0.0174175	-0.0479008	NaN	NaN	NaN	NaN	NaN	NaN	NaN	NaN
	-0.0153668	0.00301226	0.0569197	0.135875	0.210024	0.211073	0.161442	0.148785	0.171469	0.194449	0.20114	0.193601	0.181436	0.173424	0.174992	0.163575	0.138396	0.116404	0.0959639	0.0984647	0.140573	0.167303	0.166066	0.186779	0.222179	0.302828	0.460772	0.646989	0.850148	1.0564	1.19249	1.20065	1.14322	1.09756	1.02484	0.919816	0.845355	0.832044	0.85178	0.86369	0.850767	NaN	NaN	NaN	NaN	NaN	NaN	NaN	NaN
	-0.352985	-0.360011	-0.373612	-0.375532	-0.371615	-0.36728	-0.373848	-0.383653	-0.379379	-0.376988	-0.393726	-0.400907	-0.382694	-0.369921	-0.366706	-0.353759	-0.337101	-0.329556	-0.320621	-0.294048	-0.261951	-0.244941	-0.224705	-0.173291	-0.0983516	-0.00943898	0.0704087	0.107238	0.118459	0.132545	0.16543	0.220414	0.254122	0.241796	0.219655	0.214133	0.197305	0.166078	0.2205	0.142933	0.128769	NaN	NaN	NaN	NaN	NaN	NaN	NaN	NaN
	-0.124459	-0.119625	-0.107999	-0.0975058	-0.0964256	-0.1014	-0.115096	-0.134491	-0.138605	-0.124375	-0.117342	-0.124193	-0.131805	-0.149741	-0.160462	-0.150549	-0.151867	-0.159788	-0.164545	-0.16861	-0.164881	-0.165991	-0.173209	-0.178426	-0.187397	-0.191936	-0.184958	-0.181908	-0.185813	-0.181016	-0.158958	-0.133316	-0.108797	-0.0732929	-0.026951	0.0361669	0.109376	0.176398	0.253103	0.344902	0.434818	NaN	NaN	NaN	NaN	NaN	NaN	NaN	NaN
	-0.103348	-0.115244	-0.127601	-0.141833	-0.14908	-0.153721	-0.155346	-0.13585	-0.107077	-0.10733	-0.103595	-0.0530271	-0.0265637	-0.0515693	-0.0614	-0.0359652	0.0096118	0.0455696	0.0730532	0.136329	0.217869	0.277885	0.310961	0.312995	0.288568	0.27108	0.282478	0.295392	0.298977	0.299509	0.292262	0.268518	0.223424	0.206655	0.248472	0.292958	0.310634	0.321517	0.318795	0.291168	0.262667	NaN	NaN	NaN	NaN	NaN	NaN	NaN	NaN
	0.0330585	0.0319462	0.0698398	0.161872	0.26059	0.313244	0.314751	0.331948	0.345329	0.246974	0.0766178	-0.0211954	-0.0144412	0.0778538	0.212265	0.317446	0.414295	0.51239	0.593596	0.691882	0.754189	0.728945	0.698239	0.730739	0.781708	0.790536	0.75975	0.727798	0.827741	1.10354	1.37182	1.50056	1.4936	1.34525	1.09576	0.859681	0.698017	0.603412	0.547014	0.490246	0.410316	NaN	NaN	NaN	NaN	NaN	NaN	NaN	NaN
	-0.109115	-0.134939	-0.185638	-0.22034	-0.234124	-0.234732	-0.225271	-0.220313	-0.224007	-0.232113	-0.230747	-0.202394	-0.160125	-0.128047	-0.0797116	0.00416995	0.140398	0.371144	0.675002	0.953362	1.20261	1.4406	1.56426	1.58376	1.57023	1.52523	1.44936	1.3685	1.31139	1.2434	1.15923	1.09462	1.01708	0.931883	0.88945	0.899411	0.922775	0.869778	0.779355	0.73026	0.672502	0.585455	NaN	NaN	NaN	NaN	NaN	NaN	NaN
	-0.215492	-0.247988	-0.257693	-0.245509	-0.233821	-0.235015	-0.231203	-0.21748	-0.212591	-0.228561	-0.254102	-0.233328	-0.146057	-0.0435105	0.0515148	0.151054	0.286499	0.506289	0.791506	1.06016	1.24215	1.29058	1.18542	0.971438	0.771542	0.650633	0.563039	0.484319	0.40886	0.32511	0.244811	0.184198	0.124686	0.0529552	0.00603178	-0.0222605	-0.0523905	-0.0578666	-0.0590392	-0.0920224	-0.115233	NaN	NaN	NaN	NaN	NaN	NaN	NaN	NaN
	-0.261479	-0.263323	-0.262932	-0.268694	-0.279185	-0.277841	-0.270008	-0.271193	-0.271632	-0.253096	-0.246847	0.431855	0.643261	0.621167	0.580308	0.559341	0.585307	0.607141	0.576375	0.546703	0.534003	0.496966	0.49232	0.572802	0.659762	0.689063	0.68982	0.657102	0.624365	0.662797	0.69109	0.635401	0.582045	0.588956	0.581454	0.544463	0.508107	0.443567	0.35501	0.279514	0.235938	NaN	NaN	NaN	NaN	NaN	NaN	NaN	NaN
	0.171918	0.0953236	0.0290178	-0.0173992	-0.0556584	-0.0857351	-0.103332	-0.127506	-0.160025	-0.201015	-0.235996	-0.233214	-0.189917	-0.155153	-0.171809	-0.193129	-0.172683	-0.122295	-0.018214	0.149154	0.305366	0.398547	0.463898	0.5096	0.530355	0.62816	0.814478	1.01468	1.17533	1.12883	0.963239	0.899283	0.823305	0.685157	0.541271	0.422712	0.373574	0.334678	0.24962	0.157484	0.0901685	NaN	NaN	NaN	NaN	NaN	NaN	NaN	NaN
	0.124701	0.115103	0.108648	0.0829932	0.0451424	0.0381548	0.0801605	0.135557	0.145093	0.10778	0.0986458	0.157408	0.251707	0.361255	0.509899	0.744608	1.08988	1.48176	1.80929	2.02932	2.19201	2.28012	2.22138	2.09274	2.00885	1.95239	1.8233	1.55082	1.20183	0.948216	0.805095	0.658255	0.523741	0.437339	0.361647	0.287525	0.227298	0.18061	0.143035	0.0623067	0.153211	NaN	NaN	NaN	NaN	NaN	NaN	NaN	NaN
	0.372595	0.289915	0.270881	0.331761	0.425101	0.488731	0.45946	0.38126	0.339306	0.328173	-0.239799	-0.180373	0.464362	0.560847	0.600939	0.588211	0.55873	0.475497	0.349244	0.246005	0.197667	0.202064	0.258981	0.378988	0.61556	0.964755	1.30998	1.57106	1.66479	1.48527	1.10948	0.777541	0.580059	0.439542	0.288607	0.106651	-0.0435187	-0.124743	-0.188972	-0.242528	-0.259642	NaN	NaN	NaN	NaN	NaN	NaN	NaN	NaN
	-0.0435187	-0.124743	-0.188972	-0.242528	-0.259642	-0.278333	-0.315539	-0.350416	-0.403279	-0.476205	-0.509951	-0.380412	-0.136996	-0.017805	-0.0388697	-0.0558036	0.00413052	0.129718	0.261759	0.30854	0.285133	0.342906	0.497986	0.582831	0.485826	0.316974	0.22647	0.254737	0.316555	0.311175	0.275694	0.240396	0.184823	0.114917	0.0837864	0.114623	0.0793363	-0.0419583	-0.0959963	-0.0789159	-0.124002	NaN	NaN	NaN	NaN	NaN	NaN	NaN	NaN
	0.0388485	-0.0601344	-0.0996232	-0.045029	0.0321582	0.0197379	-0.085468	-0.20516	-0.272735	-0.292602	-0.300329	-0.318041	-0.364108	-0.417606	-0.443007	-0.449817	-0.441479	-0.41974	-0.425999	-0.412009	-0.267905	-0.0843804	0.0268385	0.1084	0.140736	0.0964	0.063727	0.0827537	0.0566603	-0.0536819	-0.159202	-0.2004	-0.18997	-0.13054	-0.0511322	-0.0246057	-0.087628	-0.177802	-0.216135	-0.231804	-0.27826	NaN	NaN	NaN	NaN	NaN	NaN	NaN	NaN
	0.0745152	0.0451888	0.086369	0.161907	0.156594	0.0895898	0.0874136	0.172105	0.248697	0.255628	-0.300036	0.0958824	0.760496	0.729041	0.640609	0.550044	0.500362	0.47337	0.428664	0.342746	0.253014	0.182794	0.127168	0.0810851	0.0557994	0.0626552	-0.00188508	-0.156626	-0.269236	-0.319161	-0.283369	-0.159153	-0.0559398	-0.0251741	-0.0302996	-0.010646	-0.00172785	0.0251622	0.166783	0.288401	0.284796	NaN	NaN	NaN	NaN	NaN	NaN	NaN	NaN
	-0.384768	-0.347785	-0.299686	-0.250797	-0.259014	-0.308719	-0.345089	-0.356272	-0.337852	-0.71724	-0.347579	0.0839915	-0.0285589	-0.083518	-0.0652928	-0.0282591	-0.0290741	-0.00560536	0.0924742	0.248501	0.436559	0.492149	0.436066	0.478845	0.53339	0.513292	0.505123	0.518124	0.515453	0.490042	0.50074	0.531196	0.503627	0.398311	0.275061	0.194001	0.155683	0.254508	0.417203	0.459199	0.455005	0.439947	NaN	NaN	NaN	NaN	NaN	NaN	NaN
	0.148647	0.201596	0.240422	0.241819	0.207517	0.159647	0.12866	0.130809	0.137694	0.127954	0.111138	0.0916501	0.106815	0.178698	0.25056	0.270142	0.24466	0.216375	0.271311	0.45722	0.657555	0.729694	0.716418	0.746901	0.787966	0.716685	0.571039	0.466751	0.432989	0.406702	0.325576	0.227173	0.165926	0.132954	0.0965277	0.0517028	0.0113028	-0.0232657	-0.0354136	-0.0402047	-0.0729376	-0.107387	NaN	NaN	NaN	NaN	NaN	NaN	NaN
	0.0517028	0.0113028	-0.0232657	-0.0354136	-0.0402047	-0.0729376	-0.107387	-0.112089	-0.102253	-0.0939446	-0.087345	-0.100054	-0.117471	-0.0665909	0.0178713	0.0281182	-0.00528271	0.0153239	0.0837925	0.197573	0.363373	0.469662	0.513696	0.584119	0.675891	0.774085	0.854264	0.918836	1.05559	1.20617	1.20427	1.07298	0.922576	0.78083	0.66038	0.554111	0.405288	0.255624	0.186884	0.14896	0.0926816	NaN	NaN	NaN	NaN	NaN	NaN	NaN	NaN
	-0.202413	-0.258086	-0.285579	-0.278151	-0.257497	-0.254873	-0.32297	-0.415056	-0.443121	-0.415017	-0.769717	-0.37932	0.0526065	-0.0590264	-0.112638	-0.0750773	0.0141498	0.0924935	0.120836	0.114491	0.170571	0.310853	0.408696	0.382918	0.25249	0.0613205	-0.10998	-0.189838	-0.222313	-0.235544	-0.175453	-0.100188	-0.147108	-0.249303	-0.231293	-0.125487	0.014707	0.150453	0.170036	0.112947	0.0771167	NaN	NaN	NaN	NaN	NaN	NaN	NaN	NaN
	-0.189838	-0.222313	-0.235544	-0.175453	-0.100188	-0.147108	-0.249303	-0.231293	-0.125487	0.014707	0.150453	0.170036	0.112947	0.0771167	0.0575703	0.0136589	-0.0324097	-0.0329744	-0.00935818	-0.0073858	-0.0184562	-0.0236996	-0.0482629	-0.0873297	-0.105157	-0.0872961	-0.0330115	0.0243403	0.0577313	0.110861	0.218026	0.371573	0.543305	0.670211	0.702106	0.629704	0.502776	0.390957	0.292946	0.21356	0.184857	0.180186	NaN	NaN	NaN	NaN	NaN	NaN	NaN
	-0.507124	-0.505219	-0.474834	-0.456151	-0.467873	-0.495846	-0.522909	-0.541997	-0.548183	-0.544476	-0.539226	-0.522121	-0.488042	-0.447138	-0.408239	-0.399709	-0.408703	-0.375159	-0.276227	-0.11537	0.073127	0.199655	0.2713	0.425091	0.730371	1.1311	1.51625	1.83328	2.10944	2.45096	2.93675	3.3866	3.6293	3.81501	3.9723	3.85378	3.37262	2.6804	1.98076	1.37614	0.915089	0.614918	0.415823	NaN	NaN	NaN	NaN	NaN	NaN
	-0.316683	-0.276854	-0.235233	-0.236278	-0.263842	-0.270885	-0.258963	-0.258725	-0.283456	-0.309075	-0.270972	-0.173459	-0.0987233	-0.0503896	0.0141176	0.0939977	0.201738	0.331244	0.437965	0.479315	0.471768	0.517705	0.633261	0.714499	0.730826	0.773037	0.869037	0.940669	1.01021	1.09783	1.15291	1.15151	1.07063	0.924637	0.734995	0.556405	0.457132	0.41634	0.362335	0.265362	0.17074	NaN	NaN	NaN	NaN	NaN	NaN	NaN	NaN
	-0.76438	-0.788012	-0.797429	-0.761803	-0.731658	-0.703921	-0.589589	-0.440222	-0.309106	-0.183553	-0.0533007	0.108668	0.289493	0.485622	0.716658	1.03629	1.42997	1.85868	2.33009	2.74452	3.07993	3.40945	3.62364	3.54345	3.22612	2.87771	2.57826	2.33854	2.14928	1.93008	1.64952	1.36963	1.13968	0.925382	0.741038	0.659168	0.631402	0.589665	0.536638	0.487031	0.443361	NaN	NaN	NaN	NaN	NaN	NaN	NaN	NaN
	-0.252964	-0.294172	-0.307773	-0.306691	-0.298111	-0.28369	-0.259064	-0.231161	-0.206754	-0.183727	-0.161253	-0.112188	-0.0531228	-0.0203681	0.099576	0.450604	1.06377	1.881	2.68189	3.14692	3.1254	2.71492	2.15384	1.64083	1.20595	0.857826	0.63228	0.478384	0.302554	0.113501	0.00150733	-0.0467175	-0.101834	-0.162527	-0.193048	-0.199814	-0.213272	-0.235729	-0.264663	-0.29116	-0.304428	NaN	NaN	NaN	NaN	NaN	NaN	NaN	NaN
	0.0483868	0.0660837	0.108164	0.120696	0.124084	0.131644	0.12615	0.121741	0.109978	0.0968716	-0.397827	0.0601681	0.778046	1.07083	1.52483	1.93008	2.13854	2.17809	2.13358	2.02048	1.87927	1.75243	1.62399	1.49286	1.38009	1.26588	1.13551	1.00168	0.868575	0.758848	0.681175	0.630405	0.609073	0.579694	0.527626	0.494512	0.47475	0.415639	0.32176	0.255656	0.257203	NaN	NaN	NaN	NaN	NaN	NaN	NaN	NaN
	-0.250967	-0.243292	-0.218198	-0.208209	-0.252599	-0.318053	-0.333875	-0.30529	-0.287733	-0.327754	-0.754074	-0.126171	0.361562	0.276189	0.248236	0.21966	0.185345	0.19076	0.197669	0.185141	0.167432	0.108696	0.059857	0.0506198	-0.0371849	-0.217976	-0.351364	-0.345035	-0.22724	-0.127908	-0.124727	-0.184395	-0.207579	-0.1531	-0.13138	-0.17108	-0.152046	-0.0286089	0.0719298	0.0731412	0.0545475	NaN	NaN	NaN	NaN	NaN	NaN	NaN	NaN
	0.089338	0.120431	0.129743	0.116813	0.0804449	0.0580567	0.0806034	0.098138	0.0819227	0.0596388	0.0502137	0.0659743	0.0876502	0.075597	0.0662138	0.0782602	0.0962306	0.174275	0.338414	0.572361	0.880258	1.19317	1.42122	1.63403	1.89072	2.08853	2.15168	2.06331	1.84579	1.63922	1.50874	1.3843	1.21239	0.979205	0.729156	0.490004	0.297658	0.194073	0.128354	0.0303976	-0.0778829	NaN	NaN	NaN	NaN	NaN	NaN	NaN	NaN
	-0.194828	-0.170433	-0.139941	-0.130525	-0.139737	-0.192321	-0.229954	-0.215285	-0.216016	-0.234156	-0.24444	-0.200335	-0.105271	-0.0487754	-0.0243711	0.0236184	0.0805906	0.143343	0.233809	0.337408	0.38075	0.33762	0.267487	0.217549	0.194356	0.175757	0.140892	0.0900911	0.0961035	0.191465	0.313585	0.418184	0.476529	0.489946	0.499026	0.589115	0.755013	0.845927	0.781015	0.624995	0.502167	0.455973	NaN	NaN	NaN	NaN	NaN	NaN	NaN
	-5	-4.5	-4	-3.5	-3	-2.5	-2	-1.5	-1	-0.5	0	0.5	1	1.5	2	2.5	3	3.5	4	4.5	5	5.5	6	6.5	7	7.5	8	8.5	9	9.5	10	10.5	11	11.5	12	12.5	13	13.5	14	14.5	15	15.5	16	16.5	17	17.5	18	18.5	19
	0.047653	0.0235168	0.0124486	0.00609658	-0.00440733	-0.0194493	-0.0300248	-0.0352831	-0.0409468	-0.0438295	-0.0399287	-0.0366262	-0.0174146	-0.00783098	-4.05122e-05	0.00614658	0.012614	0.0231425	0.0362635	0.0518875	0.0665942	0.075146	0.0824891	0.0917824	0.100677	0.100349	0.0891361	0.078709	0.0791454	0.0840912	0.0776092	0.063328	0.0534042	0.0466418	0.0364811	0.0271321	0.0252773	0.0254839	0.0224387	0.0154775	0.00718662	-0.0576931	-0.0474098	-0.0650485	-0.0560187	-0.0136164	0.0593083	0.0391314	0.0507593
	-0.0818848	-0.0807378	-0.0843227	-0.0746367	-0.0750167	-0.081985	-0.0858109	-0.0893359	-0.0916788	-0.0914565	-0.123458	-0.131536	-0.0821619	-0.0545238	-0.0262524	0.00196287	0.0278889	0.0499782	0.0740219	0.101685	0.128696	0.151385	0.163078	0.169702	0.183824	0.200137	0.208575	0.210691	0.216149	0.222203	0.237876	0.250483	0.254835	0.250621	0.237658	0.225567	0.214007	0.201398	0.190872	0.17957	0.16662	0.118684	0.0774846	0.279886	0.320477	0.347863	0.414413	0.438017	0.387626
	-0.0514944	-0.0616165	-0.0664664	-0.0630598	-0.0557863	-0.0496664	-0.0549528	-0.0598413	-0.0684111	-0.0673359	-0.0633984	0.0701818	0.111095	0.108253	0.107176	0.111722	0.120849	0.129137	0.130873	0.143875	0.170136	0.195583	0.211118	0.219736	0.224629	0.229934	0.232956	0.227377	0.215795	0.205312	0.201335	0.201717	0.201292	0.19681	0.180826	0.150552	0.147278	0.14629	0.146907	0.149548	0.141864	0.0155432	0.0566847	0.211177	0.210749	0.201652	0.184758	0.163079	0.133881
	-0.0427348	-0.0673127	-0.0831262	-0.0845127	-0.0828426	-0.0803206	-0.0724837	-0.061498	-0.062972	-0.0933386	-0.132071	-0.0168117	0.0640711	0.122261	0.183744	0.263915	0.390616	0.559405	0.737926	0.905097	1.03839	1.10596	1.10425	1.07685	1.05374	1.03934	1.01663	0.967203	0.924919	0.901983	0.872547	0.82872	0.760743	0.673589	0.579268	0.498589	0.44623	0.395697	0.335833	0.271298	0.24115	0.585455	NaN	NaN	NaN	NaN	NaN	NaN	NaN
	-0.0570466	-0.0704834	-0.0552258	-0.0185967	0.011258	0.0197883	0.0307008	0.0669435	0.112714	0.120671	-0.0158383	0.0156124	0.163812	0.176283	0.210488	0.258367	0.30587	0.361055	0.424281	0.47839	0.525774	0.559272	0.570956	0.573803	0.566513	0.555255	0.546267	0.530583	0.514635	0.502061	0.489039	0.469282	0.435949	0.402523	0.374809	0.337024	0.28197	0.22983	0.192571	0.148301	0.094653	0.148308	0.12914	-0.170896	-0.149911	-0.1362	-0.151866	-0.185794	-0.19733
Nest	-5	-4.5	-4	-3.5	-3	-2.5	-2	-1.5	-1	-0.5	0	0.5	1	1.5	2	2.5	3	3.5	4	4.5	5	5.5	6	6.5	7	7.5	8	8.5	9	9.5	10	10.5	11	11.5	12	12.5	13	13.5	14	14.5	15	15.5	16	16.5	17	17.5	18	18.5	19
	-0.1017	-0.0230874	-0.00833464	-0.0313741	-0.0443902	-0.020896	0.0145171	0.0252196	0.00861433	-0.024524	-0.0557331	-0.0767051	-0.0816372	-0.078852	-0.0782	-0.0904083	-0.129978	-0.156182	-0.15087	-0.151512	-0.14119	-0.0847766	0.00229481	0.0789686	0.125505	0.128425	0.0919217	0.0534003	0.0221431	-0.00941074	-0.0403669	-0.069869	-0.108978	-0.136784	-0.122991	-0.110208	-0.116128	-0.103206	-0.0902813	-0.0788231	-0.0449743	-0.017864	-0.00416179	0.0363226	0.121728	0.212801	0.301534	0.410822	0.516034
	-0.0950938	-0.105113	-0.0910776	-0.0725524	-0.0566964	-0.0452753	-0.0360317	-0.0191234	-0.0115644	-0.0322055	-0.043906	-0.0274188	-0.0244922	-0.0243572	-0.00482608	0.00110455	-0.0116937	-0.0269931	-0.0393659	-0.0406896	-0.0140767	0.0331649	0.059156	0.0575328	0.051368	0.0300832	-0.0113105	-0.0270572	-0.0136115	-0.0175294	-0.0401727	-0.0620383	-0.0787743	-0.086244	-0.0975829	-0.109212	-0.0919753	-0.0545309	-0.0163017	0.00986842	0.0143408	-0.00460098	-0.0443592	-0.126155	0.778519	1.03165	0.932997	0.930545	0.981329
	-0.087502	-0.0739054	-0.0829591	-0.0970913	-0.0704862	-0.0267166	-0.0146563	-0.0193308	-0.0233442	-0.0489771	-0.0781017	-0.0942247	-0.114579	-0.147569	-0.171983	-0.180667	-0.200958	-0.220671	-0.223004	-0.226486	-0.223114	-0.214121	-0.215401	-0.208266	-0.200582	-0.218715	-0.233704	-0.21994	-0.209219	-0.214426	-0.225518	-0.238753	-0.236062	-0.224338	-0.220538	-0.217127	-0.212686	-0.205245	-0.201975	-0.215431	-0.231235	-0.23889	-0.249788	-0.264238	-0.255972	-0.235074	-0.227185	-0.220656	-0.222151
	0.24995	0.232739	0.208393	0.178545	0.105891	0.0343552	0.0464301	0.0654793	0.0465803	0.0321788	0.0277545	0.0108874	-0.0190032	-0.0293718	-0.00949349	0.0192787	0.0513953	0.0957886	0.121924	0.111547	0.0940174	0.0862445	0.0922438	0.0986115	0.0852948	0.0562999	0.0271195	0.0319956	0.0586436	0.0664742	0.0829755	0.104772	0.088307	0.057424	0.0493616	0.0751156	0.110038	0.112279	0.103333	0.116358	0.145415	0.165618	0.171714	0.159661	0.123872	0.0962402	0.0827724	0.0758009	0.0868463
	-0.0271109	-0.0253929	-0.0121667	-0.0194845	-0.0640572	-0.105661	-0.110953	-0.0977618	-0.081099	-0.0515741	-0.0273015	-0.0248102	-0.02242	-0.0222603	-0.0331074	-0.0470938	-0.062239	-0.0616139	-0.0480468	-0.0412771	-0.0467449	-0.0792698	-0.109712	-0.0854456	-0.0486147	-0.0705882	-0.128702	-0.166081	-0.165831	-0.144637	-0.134352	-0.140462	-0.151735	-0.147321	-0.142402	-0.154058	-0.152147	-0.140539	-0.151091	-0.186792	-0.199375	-0.181674	-0.179683	-0.186123	-0.177895	-0.175022	-0.166853	-0.142621	-0.142261
	-0.146667	-0.157616	-0.184783	-0.214302	-0.208741	-0.155914	-0.094477	-0.0471388	-0.00552621	0.016931	0.00764496	-0.0110234	-0.0346009	-0.0695525	-0.0970252	-0.119862	-0.12986	-0.110432	-0.101314	-0.118936	-0.116787	-0.0979367	-0.0985297	-0.112366	-0.123326	-0.126196	-0.124113	-0.122449	-0.124049	-0.134756	-0.15768	-0.18131	-0.18888	-0.189728	-0.187207	-0.182743	-0.203578	-0.224217	-0.226862	-0.238004	-0.247237	-0.263673	-0.299007	-0.31286	-0.288724	-0.275839	-0.291289	-0.286114	-0.268599
	0.0745604	0.0496319	0.0229148	0.0587997	0.112203	0.133808	0.129852	0.116052	0.113162	0.119475	0.132728	0.148078	0.153368	0.176551	0.219339	0.239246	0.222367	0.187836	0.183603	0.205242	0.22626	0.24492	0.267755	0.328635	0.387225	0.359676	0.278127	0.237493	0.246727	0.286486	0.354256	0.393678	0.379101	0.330053	0.259213	0.206884	0.192318	0.194304	0.189225	0.174218	0.156573	0.121654	0.0767746	0.0536981	0.0492099	0.0637026	0.0977096	0.119907	0.135332
	0.119907	0.135332	0.159555	0.180139	0.158595	0.127704	0.178525	0.246346	0.244076	0.208792	-0.0278941	-0.130893	-0.109927	-0.0979782	-0.0902694	-0.0821336	-0.0534323	-0.0148849	-0.0186658	-0.0418521	-0.0425876	-0.0383909	-0.0223349	-0.00242548	0.00578963	0.0120251	-0.0058408	-0.0236473	-0.00332123	0.0133283	0.002491	-0.00913161	-0.0165263	-0.0266493	-0.0384909	-0.0502961	-0.0511304	-0.035896	-0.0156663	-0.0228655	-0.064718	-0.0791565	-0.0230806	0.047989	0.0613309	0.0468074	0.0530304	0.0566838	0.0261559
	-0.0360422	-0.027435	-0.0387397	-0.0539167	-0.0461532	-0.00317956	0.0243077	0.0120878	0.00163689	-0.00833556	-0.0147572	-0.00460054	-0.00573576	0.00346289	0.0378424	0.0546672	0.0474115	0.0327195	0.0384907	0.051115	0.0262944	-0.0129938	-0.0169656	0.0145066	0.0499686	0.0626524	0.0593134	0.0579576	0.0454376	0.035562	0.0401418	0.0248917	0.000711832	-0.0144462	-0.03166	-0.0462167	-0.0629266	-0.0734486	-0.0675337	-0.0600551	-0.0612365	-0.062138	-0.059678	-0.0515266	-0.0464292	-0.0588266	-0.0537556	-0.0211415	0.00979771
	-0.11265	-0.127708	-0.104442	-0.0657931	-0.0513327	-0.0680314	-0.0734359	-0.0579787	-0.04467	-0.0281323	-0.0319155	-0.0461644	-0.0656232	-0.110776	-0.138642	-0.144419	-0.161452	-0.179842	-0.188027	-0.20421	-0.220161	-0.209993	-0.2125	-0.226647	-0.225936	-0.234783	-0.228825	-0.185364	-0.155885	-0.163174	-0.164875	-0.146227	-0.124081	-0.136346	-0.175768	-0.184093	-0.173776	-0.169311	-0.135012	-0.0223177	-0.00925117	-0.00452523	-0.0263211	-0.0459593	-0.0628573	-0.0742366	-0.0684104	-0.0551431	-0.0545028
	-0.201744	-0.201707	-0.200485	-0.20439	-0.201551	-0.190407	-0.185686	-0.172243	-0.142794	-0.125647	-0.131268	-0.128435	-0.13047	-0.16079	-0.163927	-0.126656	-0.0848993	-0.0636471	-0.0919439	-0.116819	-0.0896873	-0.0732197	-0.0883932	-0.0819478	-0.060561	-0.0524901	-0.0515465	-0.0680302	-0.089409	-0.0962075	-0.102258	-0.126926	-0.142469	-0.124592	-0.150831	-0.207975	-0.180044	-0.128018	-0.15148	-0.212245	-0.245507	-0.24787	-0.25362	-0.257475	-0.249363	-0.241709	-0.233787	-0.22429	-0.217513
	0.217426	0.209048	0.234448	0.288955	0.309813	0.291905	0.304428	0.339627	0.33925	0.311001	0.283145	0.243783	0.219709	0.226072	0.221419	0.233417	0.278679	0.275799	0.237585	0.260824	0.303709	0.273152	0.211521	0.19726	0.232518	0.255739	0.232083	0.21526	0.235029	0.232355	0.184782	0.152347	0.161079	0.170504	0.15706	0.164446	0.190572	0.184087	0.17843	0.176832	0.155285	0.158362	0.177345	0.167758	0.145952	0.162222	0.190806	0.161997	0.133826
	-0.0642167	-0.0814022	-0.0637921	-0.0384193	-0.0573473	-0.084035	-0.0606463	-0.00415443	0.0463931	0.0775179	0.0789646	0.0869813	0.0911156	0.059809	0.0422946	0.0512285	0.063172	0.0639856	0.0531397	0.0628849	0.0791329	0.0699806	0.071953	0.104579	0.128851	0.111761	0.0811467	0.08209	0.0842136	0.0576849	0.0460793	0.0621903	0.0798403	0.0859007	0.0770235	0.0517633	0.00959442	0.00219109	0.0380448	0.043206	0.0182924	0.00670535	0.00468542	-0.0117155	-0.0417925	-0.0821008	-0.108809	-0.0693022	0.000944695
	0.00687936	-0.00856056	-0.0249283	0.00886198	0.0279899	-0.00748196	-0.0284931	-0.0213663	-0.0313843	-0.0675589	-0.0953958	-0.0971635	-0.0786325	-0.0608616	-0.0669121	-0.0789824	-0.0665429	-0.0482108	-0.0372465	-0.0201057	-0.0207048	-0.056258	-0.0879373	-0.106719	-0.111179	-0.100231	-0.0915362	-0.0789195	-0.0860932	-0.0992879	-0.0593128	0.0200119	0.0676335	0.0626039	0.0396115	0.0093891	-0.00975484	-0.0164397	-0.0242428	-0.0204423	-0.0203708	-0.0254555	-0.0331143	-0.0498251	-0.0476086	-0.0377347	-0.0595708	-0.0839905	-0.076478
	0.212683	0.240692	0.278783	0.316012	0.324502	0.328713	0.34953	0.342644	0.321782	0.311042	0.322256	0.307311	0.251094	0.234742	0.2325	0.217393	0.216247	0.214293	0.217771	0.232791	0.232717	0.21219	0.199989	0.193888	0.16508	0.160706	0.194708	0.199114	0.159183	0.122837	0.116127	0.113123	0.0960586	0.0684136	0.0446925	0.0386519	0.0327673	0.0218465	0.0273868	0.0427615	0.0429009	0.02152	0.0106232	0.00191715	-0.00326254	0.0334618	0.0594927	0.0458681	0.0356467
	-0.0270254	-0.030468	-0.0194702	-0.004837	-0.0163818	-0.0227054	-0.00422784	0.00379859	-0.0156406	-0.0409858	-0.042379	-0.0261226	-0.0136686	-0.0174829	-0.0207822	-0.0277482	-0.0390553	-0.0378563	-0.034303	-0.0219087	-0.0291394	-0.0500602	-0.0544466	-0.0720984	-0.082592	-0.0404853	0.00939303	0.00783518	-0.016622	-0.0278864	-0.0287677	-0.0299056	-0.0508287	-0.0788007	-0.0683605	-0.0326719	-0.0154132	-0.0149832	-0.00527654	0.00318125	-0.00530377	-0.00476624	-0.00797641	-0.0296694	-0.0331565	-0.0149013	-0.00832882	-0.00650506	-0.00220836
	-0.0691914	-0.0738044	-0.0540304	-0.0318171	-0.0232174	-0.032847	-0.0381548	-0.0181129	0.00710876	0.0561465	0.134076	0.104211	0.112049	0.120918	0.0983891	0.0585524	0.0364947	0.0408284	0.0617206	0.0716402	0.0643195	0.0703304	0.0716564	0.0462155	0.0161778	0.019533	0.0311437	0.00371358	-0.00775581	0.0088932	0.0205187	0.0260551	0.0159013	0.0105819	0.0189749	0.0221462	0.0240769	0.0329177	0.053002	0.0642641	0.0501018	0.0475412	0.0764014	0.11602	0.130675	0.0987618	0.0496218	0.0424221	0.0758163
	-0.163587	-0.158546	-0.149484	-0.151917	-0.153021	-0.146971	-0.135895	-0.126286	-0.127631	-0.153392	-0.307242	-0.285841	-0.2776	-0.269492	-0.282582	-0.303757	-0.30717	-0.294066	-0.278213	-0.268892	-0.266843	-0.270682	-0.277096	-0.282652	-0.289655	-0.294051	-0.282135	-0.258244	-0.23394	-0.203478	-0.175973	-0.153779	-0.123116	-0.0997992	-0.096105	-0.0901737	-0.0666373	-0.0272978	0.0221409	0.0622697	0.0700286	0.0612216	0.0566175	0.0420492	0.0200545	0.00155029	-0.0113387	-0.0168801	-0.01455
	-0.148413	-0.129206	-0.109321	-0.0864763	-0.050434	0.00620951	0.0589981	0.0768402	0.0862711	0.111379	0.149009	0.189796	0.20837	0.207484	0.202062	0.203095	0.220151	0.250455	0.290166	0.319231	0.326305	0.341656	0.385162	0.425054	0.409536	0.359895	0.33763	0.31354	0.245104	0.165734	0.114519	0.0917858	0.0752475	0.0558422	0.0332994	0.00450989	-0.0163159	-0.0247169	-0.0386703	-0.0556732	-0.051114	-0.0394035	-0.0461617	-0.0603521	-0.0716281	-0.0740784	-0.0628664	-0.0377485	-0.000151243
	-0.163587	-0.158546	-0.149484	-0.151917	-0.153021	-0.146971	-0.135895	-0.126286	-0.127631	-0.153392	-0.307242	-0.285841	-0.2776	-0.269492	-0.282582	-0.303757	-0.30717	-0.294066	-0.278213	-0.268892	-0.266843	-0.270682	-0.277096	-0.282652	-0.289655	-0.294051	-0.282135	-0.258244	-0.23394	-0.203478	-0.175973	-0.153779	-0.123116	-0.0997992	-0.096105	-0.0901737	-0.0666373	-0.0272978	0.0221409	0.0622697	0.0700286	0.0612216	0.0566175	0.0420492	0.0200545	0.00155029	-0.0113387	-0.0168801	-0.01455
	-0.148413	-0.129206	-0.109321	-0.0864763	-0.050434	0.00620951	0.0589981	0.0768402	0.0862711	0.111379	0.149009	0.189796	0.20837	0.207484	0.202062	0.203095	0.220151	0.250455	0.290166	0.319231	0.326305	0.341656	0.385162	0.425054	0.409536	0.359895	0.33763	0.31354	0.245104	0.165734	0.114519	0.0917858	0.0752475	0.0558422	0.0332994	0.00450989	-0.0163159	-0.0247169	-0.0386703	-0.0556732	-0.051114	-0.0394035	-0.0461617	-0.0603521	-0.0716281	-0.0740784	-0.0628664	-0.0377485	-0.000151243
	0.0829932	0.0451424	0.0381548	0.0801605	0.135557	0.145093	0.10778	0.0986458	0.157408	0.251707	0.361255	0.509899	0.744608	1.08988	1.48176	1.80929	2.02932	2.19201	2.28012	2.22138	2.09274	2.00885	1.95239	1.8233	1.55082	1.20183	0.948216	0.805095	0.658255	0.523741	0.437339	0.361647	0.287525	0.227298	0.18061	0.143035	0.0623067	0.153211	0.251864	0.250014	0.234523	0.2124	0.20786	0.228857	0.243348	0.244799	0.251919	0.250347	0.227389
	-0.00528271	0.0153239	0.0837925	0.197573	0.363373	0.469662	0.513696	0.584119	0.675891	0.774085	0.854264	0.918836	1.05559	1.20617	1.20427	1.07298	0.922576	0.78083	0.66038	0.554111	0.405288	0.255624	0.186884	0.14896	0.0926816	0.021076	-0.0762149	-0.156076	-0.174304	-0.143725	-0.117734	-0.123159	-0.147979	-0.186361	-0.200107	-0.182393	-0.179023	-0.202893	-0.233635	-0.237049	-0.18993	-0.126827	-0.116149	-0.171737	-0.251327	-0.297671	-0.255389	-0.185314	-0.17237
	1.03629	1.42997	1.85868	2.33009	2.74452	3.07993	3.40945	3.62364	3.54345	3.22612	2.87771	2.57826	2.33854	2.14928	1.93008	1.64952	1.36963	1.13968	0.925382	0.741038	0.659168	0.631402	0.589665	0.536638	0.487031	0.443361	0.386115	0.274554	0.161268	0.166597	0.253855	0.313248	0.321581	0.322291	0.354742	0.346778	0.263971	0.222049	0.235376	0.225121	0.178999	0.124362	0.090727	0.0865066	0.0906245	0.073756	0.0418278	0.0239295	0.0246969
	0.201549	0.154804	0.0937668	0.0984445	0.14078	0.160393	0.142431	0.0962708	0.0654122	0.07293	0.0527002	0.00152985	-0.0153891	-0.0130661	-0.00210043	0.0281071	0.0344796	-0.00263319	-0.0290881	-0.0244234	-0.0429737	-0.0867674	-0.112439	-0.104097	-0.0483886	0.00384943	-0.0286585	-0.0965669	-0.0982163	-0.0404074	0.0211134	0.043635	-0.0110845	-0.0736343	-0.0606085	-0.0163307	-0.00353736	-0.0111934	-0.000183142	0.0348626	0.0652648	0.0659722	0.0441996	-0.00613167	-0.0431932	-0.00737733	0.0469101	0.0473661	-0.00403847
	-5	-4.5	-4	-3.5	-3	-2.5	-2	-1.5	-1	-0.5	0	0.5	1	1.5	2	2.5	3	3.5	4	4.5	5	5.5	6	6.5	7	7.5	8	8.5	9	9.5	10	10.5	11	11.5	12	12.5	13	13.5	14	14.5	15	15.5	16	16.5	17	17.5	18	18.5	19
	-0.00514929	-0.0040445	0.0011109	0.011608	0.0116847	0.00901974	0.0235781	0.0408262	0.0454459	0.0414791	0.0257598	0.0137465	0.00744387	0.000100191	-0.00137545	-0.00135781	-0.00143199	-0.000534317	-0.00109138	0.000720401	0.00483865	0.00429193	0.0041382	0.0131931	0.0232345	0.0207889	0.00761041	-0.000154677	-0.00120118	-0.00492312	-0.00623124	-0.00632664	-0.0123354	-0.0223393	-0.0346996	-0.0427179	-0.0417761	-0.0363653	-0.0291943	-0.0250757	-0.0321352	-0.0358361	-0.0390144	-0.044246	0.0120134	0.0323651	0.0323515	0.0431931	0.0598832
	-0.156	-0.143876	-0.129403	-0.119197	-0.101727	-0.0703808	-0.0384486	-0.0247228	-0.0206801	-0.0210064	-0.0791165	-0.0480225	-0.0346148	-0.031004	-0.0402598	-0.0503313	-0.0435094	-0.0218055	0.0059763	0.0251694	0.0297313	0.0354872	0.0540327	0.0712009	0.0599404	0.0329217	0.0277479	0.0276477	0.00558174	-0.0188717	-0.0307274	-0.0309967	-0.0239343	-0.0219785	-0.0314028	-0.0428319	-0.0414766	-0.0260073	-0.00826471	0.00329823	0.0094573	0.0109091	0.0052279	-0.00915144	-0.0257868	-0.0362641	-0.0371026	-0.0273143	-0.00735062
	0.0829932	0.0451424	0.0381548	0.0801605	0.135557	0.145093	0.10778	0.0986458	0.157408	0.251707	0.361255	0.509899	0.744608	1.08988	1.48176	1.80929	2.02932	2.19201	2.28012	2.22138	2.09274	2.00885	1.95239	1.8233	1.55082	1.20183	0.948216	0.805095	0.658255	0.523741	0.437339	0.361647	0.287525	0.227298	0.18061	0.143035	0.0623067	0.153211	0.251864	0.250014	0.234523	0.2124	0.20786	0.228857	0.243348	0.244799	0.251919	0.250347	0.227389
	0.410851	0.533366	0.678747	0.875368	1.08289	1.23666	1.35519	1.43468	1.42825	1.35771	1.26156	1.16621	1.12625	1.11413	1.04408	0.916867	0.775562	0.639294	0.518891	0.423575	0.340494	0.266753	0.22137	0.193834	0.177108	0.156096	0.0937471	0.00730339	-0.0370839	-0.00584522	0.0524113	0.0779079	0.0541724	0.0207651	0.0313423	0.0493516	0.0271371	0.00265402	0.000518992	0.00764467	0.0181112	0.021169	0.00625911	-0.0304542	-0.0679651	-0.0770975	-0.0555505	-0.0380061	-0.0505705
Groom	-5	-4.5	-4	-3.5	-3	-2.5	-2	-1.5	-1	-0.5	0	0.5	1	1.5	2	2.5	3	3.5	4	4.5	5	5.5	6	6.5	7	7.5	8	8.5	9	9.5	10	10.5	11	11.5	12	12.5	13	13.5	14	14.5	15	15.5	16	16.5	17	17.5	18	18.5	19
	0.0630473	0.0733171	0.0585907	0.00935865	-0.026232	-0.0270571	-0.0217588	-0.0268013	-0.0416482	-0.0637721	-0.0817511	-0.0918094	-0.10671	-0.120431	-0.123823	-0.12603	-0.133996	-0.142994	-0.146639	-0.153427	-0.161262	-0.158357	-0.153641	-0.15193	-0.152916	-0.160433	-0.166068	-0.166267	-0.173222	-0.182155	-0.179502	-0.184166	-0.194869	-0.188427	-0.173985	-0.167315	-0.173275	-0.173286	-0.162515	-0.157825	-0.159738	-0.168405	-0.1703	-0.16254	-0.161671	-0.159207	-0.148444	-0.128933	-0.112691
	0.319166	0.257688	0.20562	0.192863	0.184224	0.129639	0.0731074	0.0739932	0.087074	0.0655829	0.0219941	-0.0134093	-0.018638	-0.00455011	-0.00117028	-0.0200408	-0.0533726	-0.0825721	-0.0852516	-0.0736112	-0.0661346	-0.061794	-0.0561873	-0.0758465	-0.133963	-0.165408	-0.15314	-0.148732	-0.158266	-0.16363	-0.151162	-0.115954	-0.0917332	-0.100729	-0.123006	-0.132377	-0.121975	-0.116285	-0.134745	-0.15817	-0.172314	-0.177137	-0.166869	-0.145669	-0.127347	-0.133251	-0.159449	-0.177611	-0.175873
	-0.472466	-0.493953	-0.504322	-0.498346	-0.490515	-0.496804	-0.520539	-0.54383	-0.546847	-0.535348	-0.502736	-0.292123	-0.22324	-0.227363	-0.226454	-0.220584	-0.208853	-0.196498	-0.183183	-0.174434	-0.199628	-0.239925	-0.243848	-0.219693	-0.201323	-0.201384	-0.212077	-0.215097	-0.212477	-0.217497	-0.22872	-0.239564	-0.242641	-0.236178	-0.221696	-0.204586	-0.203989	-0.21798	-0.227688	-0.228167	-0.229981	-0.246288	-0.260136	-0.250168	-0.237464	-0.245755	-0.259754	-0.254373	-0.230146
	0.361759	0.339943	0.333002	0.329616	0.316708	0.310114	0.325075	0.358983	0.377095	0.35029	0.111362	0.0584467	0.181316	0.174639	0.173265	0.174739	0.167968	0.151027	0.140316	0.145198	0.149781	0.139438	0.127269	0.137399	0.156376	0.163199	0.170834	0.181178	0.185571	0.176557	0.15372	0.135176	0.125657	0.119765	0.115544	0.111993	0.107039	0.105441	0.121373	0.141185	0.131111	0.110003	0.127339	0.160485	0.154536	0.119492	0.102188	0.122385	0.158595
	-0.292034	-0.239763	-0.228357	-0.0492957	0.0224716	-0.0284706	-0.0952191	-0.139851	-0.142801	-0.116778	-0.112217	-0.14391	-0.180317	-0.195684	-0.200433	-0.22168	-0.243204	-0.241278	-0.233325	-0.243113	-0.26631	-0.281768	-0.28215	-0.276587	-0.267941	-0.256279	-0.261691	-0.287025	-0.29554	-0.268331	-0.232714	-0.219564	-0.224881	-0.220648	-0.201431	-0.189267	-0.196046	-0.211848	-0.209331	-0.191511	-0.190523	-0.204472	-0.207709	-0.188858	-0.157838	-0.133451	-0.136827	-0.17294	-0.212399
	-0.207713	-0.14217	-0.113946	-0.131431	-0.157926	-0.160669	-0.151852	-0.156935	-0.141401	-0.117315	-0.113397	-0.0964646	-0.0735976	-0.06039	-0.0436008	-0.0252002	-0.0010088	0.00773054	0.00808389	0.0297385	0.0478468	0.0871859	0.182082	0.271827	0.330038	0.389226	0.44416	0.503621	0.57787	0.616594	0.561708	0.479975	0.471434	0.493674	0.498119	0.461949	0.372786	0.314168	0.338313	0.391359	0.436737	0.472549	0.514702	0.591169	0.640383	0.600904	0.537309	0.483437	0.399262
	0.291541	0.271479	0.235452	0.194193	0.152905	0.10859	0.0651948	0.0348063	0.0101176	-0.0240444	-0.0600605	-0.085809	-0.103426	-0.117905	-0.13046	-0.136054	-0.146882	-0.162066	-0.161471	-0.155239	-0.149381	-0.132512	-0.118477	-0.119964	-0.128482	-0.140807	-0.150774	-0.153959	-0.169446	-0.211323	-0.231268	-0.207815	-0.201841	-0.219715	-0.227366	-0.21839	-0.206429	-0.215072	-0.233309	-0.22994	-0.209184	-0.188772	-0.154977	-0.113004	-0.0949628	-0.111273	-0.142564	-0.162384	-0.169603
	-0.0769701	-0.0866567	-0.0994331	-0.115979	-0.12928	-0.141965	-0.15397	-0.158579	-0.155014	-0.150469	-0.153414	-0.159728	-0.163229	-0.17579	-0.190495	-0.178305	-0.151194	-0.152514	-0.173308	-0.169931	-0.136034	-0.0934144	-0.072562	-0.0801339	-0.0920666	-0.0878144	-0.0754576	-0.0755842	-0.0879656	-0.107011	-0.122807	-0.135425	-0.145354	-0.145024	-0.179435	-0.243426	-0.262351	-0.250444	-0.243918	-0.231767	-0.221434	-0.229767	-0.243157	-0.251956	-0.267967	-0.28953	-0.303222	-0.305525	-0.304604
	-0.101197	-0.105976	-0.111301	-0.101738	-0.0778818	-0.0630599	-0.0730372	-0.0899636	-0.0938204	-0.11101	-0.151948	-0.127089	-0.0718555	-0.0449603	-0.0272657	-0.0300224	-0.05304	-0.0642081	-0.0470217	-0.0142813	0.0250376	0.0490535	0.0437979	0.0434643	0.0802864	0.137976	0.186654	0.218932	0.23633	0.239158	0.235285	0.215416	0.161917	0.106637	0.0724039	0.0350203	-0.00750989	-0.0340975	-0.0382803	-0.0369247	-0.0312543	-0.0128883	-0.00314536	-0.0279122	-0.0577041	-0.061175	-0.0625033	-0.0802961	-0.113041
	-0.0956526	-0.125102	-0.118366	-0.0878865	-0.0746452	-0.0699306	-0.0455817	-0.00530265	0.00615133	-0.0335058	-0.0863979	-0.111022	-0.120377	-0.131102	-0.144615	-0.161068	-0.167006	-0.149724	-0.125234	-0.123859	-0.136574	-0.141775	-0.153118	-0.170625	-0.172328	-0.177851	-0.202784	-0.22443	-0.227708	-0.216807	-0.203428	-0.189584	-0.18338	-0.188395	-0.196552	-0.211534	-0.22027	-0.212267	-0.199185	-0.187041	-0.17447	-0.16843	-0.157909	-0.137908	-0.136149	-0.153764	-0.172276	-0.176168	-0.159284
	-0.182779	-0.183164	-0.191126	-0.194407	-0.214448	-0.129318	-0.105302	-0.101412	-0.0873839	-0.0630576	-0.0398536	-0.0443363	-0.0799652	-0.10073	-0.0812149	-0.0588704	-0.0652112	-0.0831068	-0.085557	-0.0764959	-0.0804246	-0.108203	-0.144371	-0.153757	-0.134815	-0.120068	-0.135866	-0.180986	-0.203846	-0.194569	-0.204271	-0.224973	-0.228553	-0.224172	-0.215453	-0.218335	-0.244009	-0.261658	-0.253585	-0.244699	-0.246517	-0.240158	-0.209163	-0.175834	-0.1783	-0.194348	-0.191265	-0.181822	-0.175819
	0.770175	0.804099	0.76492	0.69813	0.643257	0.611172	0.577649	0.518602	0.42384	0.323262	0.255991	0.224306	0.197276	0.144139	0.0702184	0.0293855	0.0401018	0.0338984	-0.0157578	-0.0589197	-0.0593431	-0.0381481	-0.0413977	-0.0689824	-0.0894019	-0.088543	-0.082962	-0.0912688	-0.0981412	-0.0932102	-0.0985622	-0.104495	-0.0956406	-0.0927104	-0.0892407	-0.0877187	-0.109912	-0.131461	-0.120586	-0.10159	-0.106354	-0.124103	-0.125265	-0.10518	-0.0997311	-0.11272	-0.111072	-0.0992902	-0.0967552
	0.117427	0.0753856	0.0465997	0.0581516	0.0612828	0.026077	-0.0140418	-0.0239326	-0.0261308	-0.0557539	-0.101879	-0.147817	-0.189731	-0.218326	-0.236665	-0.243764	-0.242373	-0.247276	-0.257431	-0.273383	-0.289543	-0.296047	-0.294723	-0.29287	-0.298645	-0.302913	-0.302975	-0.304432	-0.300874	-0.297469	-0.299554	-0.298272	-0.295874	-0.292599	-0.282809	-0.272	-0.26958	-0.282412	-0.29727	-0.281342	-0.230702	-0.190087	-0.174084	-0.168054	-0.179628	-0.202658	-0.212202	-0.200062	-0.164727
	0.155612	0.150137	0.218389	0.290819	0.323256	0.324858	0.286192	0.213401	0.158872	0.143581	0.0920789	0.207352	0.282688	0.267098	0.264997	0.254986	0.220101	0.192486	0.199108	0.23059	0.265426	0.288437	0.264735	0.187293	0.126746	0.137914	0.164894	0.150839	0.121898	0.0964204	0.0919394	0.0924775	0.0542093	0.014019	0.00664964	0.00807853	-0.00247189	-0.0214301	-0.0362513	-0.0460084	-0.0538956	-0.0583851	-0.0677911	-0.0940709	-0.116727	-0.109264	-0.0925535	-0.100793	-0.118623
	0.118459	0.132545	0.16543	0.220414	0.254122	0.241796	0.219655	0.214133	0.197305	0.166078	0.2205	0.142933	0.128769	0.129414	0.127536	0.106019	0.0920085	0.112774	0.137227	0.146794	0.155149	0.154208	0.13656	0.116385	0.115118	0.135069	0.121705	0.0414718	-0.0296285	-0.0329179	-0.00823488	-0.00575686	-0.0201718	-0.0342097	-0.0486637	-0.0576841	-0.0660483	-0.0768126	-0.0831526	-0.0890905	-0.109673	-0.128213	-0.126494	-0.117767	-0.0982187	-0.0717388	-0.0674425	-0.0941277	-0.107752
	-0.0596782	-0.0476517	-0.0290413	-0.0208219	-0.041883	-0.0751231	-0.0900385	-0.0910449	-0.0971258	-0.116511	-0.0582432	0.00346593	0.0185288	0.0134049	0.0318772	0.041675	0.0342857	0.0266636	0.0339874	0.0538746	0.072224	0.071583	0.0438834	0.0344987	0.0566461	0.0596337	0.0180909	-0.0358552	-0.0498602	-0.0325317	-0.0215317	-0.0296052	-0.0533848	-0.0676689	-0.0444306	0.00664384	0.0306572	-0.00613372	-0.0486986	-0.0314316	0.00560504	0.00594779	-0.0102418	-0.0327588	-0.051681	-0.0284044	0.0441129	0.110405	0.11348
	-0.140991	-0.139346	-0.119243	-0.0852385	-0.0644032	-0.0823071	-0.118119	-0.105746	-0.014125	0.0945574	0.096886	0.078399	0.115542	0.122586	0.121217	0.111309	0.0798532	0.030806	0.0117614	0.0157956	0.00968282	0.00831967	0.0463911	0.106266	0.120933	0.0962276	0.0657326	0.02562	-0.00440962	-0.0221005	-0.0432418	-0.0672466	-0.100813	-0.11901	-0.101603	-0.0919552	-0.117721	-0.1491	-0.162411	-0.164574	-0.159619	-0.154591	-0.163262	-0.187559	-0.211068	-0.217692	-0.21771	-0.219578	-0.218025
	0.0991007	0.0716233	0.0390919	0.0326777	0.0500542	0.0658438	0.0725065	0.0718154	0.0640987	0.0533563	0.0222925	0.0310254	0.0784805	0.0605319	0.0554497	0.0625415	0.0756486	0.0829066	0.0723158	0.0783709	0.0952578	0.0938353	0.0844678	0.0918931	0.11993	0.134336	0.117882	0.0809628	0.0509019	0.0416376	0.0368339	0.0259608	0.0232003	0.0288325	0.0192503	0.00347517	0.0106261	0.0329751	0.0297951	-0.00320602	-0.02857	-0.0368439	-0.0355064	-0.0348863	-0.0514271	-0.0739208	-0.0770373	-0.059572	-0.057987
	1.15923	1.09462	1.01708	0.931883	0.88945	0.899411	0.922775	0.869778	0.779355	0.73026	0.672502	0.585455	0.49321	0.398133	0.317878	0.261888	0.207503	0.160009	0.126231	0.0812505	0.0402821	0.0172217	-0.0188065	-0.0576195	-0.0676122	-0.0652505	-0.0856456	0.0892426	0.193849	0.195132	0.209356	0.207855	0.183416	0.138201	0.116247	0.147545	0.190227	0.205321	0.194735	0.182235	0.183871	0.188924	0.17902	0.15271	0.130682	0.092358	0.0159767	-0.0546125	-0.0953778
	0.160009	0.126231	0.0812505	0.0402821	0.0172217	-0.0188065	-0.0576195	-0.0676122	-0.0652505	-0.0856456	0.0892426	0.193849	0.195132	0.209356	0.207855	0.183416	0.138201	0.116247	0.147545	0.190227	0.205321	0.194735	0.182235	0.183871	0.188924	0.17902	0.15271	0.130682	0.092358	0.0159767	-0.0546125	-0.0953778	-0.116025	-0.120633	-0.100885	-0.0782474	-0.0914123	-0.111737	-0.115967	-0.111225	-0.0971724	-0.0988851	-0.107273	-0.118391	-0.149656	-0.178771	-0.193949	-0.194624	-0.185809
	-0.181582	-0.147014	-0.149018	-0.15291	-0.166612	-0.221057	-0.278039	-0.269733	-0.175543	-0.0877954	-0.0977628	-0.165656	-0.219784	-0.214693	-0.133201	-0.0719261	-0.109957	-0.129748	-0.0601355	-0.0023114	-0.0172644	-0.0588829	-0.0574478	-0.0328441	-0.0632034	-0.110356	-0.0910626	-0.0692585	-0.139563	-0.209028	-0.180605	-0.113224	-0.0912377	-0.15492	-0.195621	-0.112945	-0.00968958	-0.000419595	-0.0805105	-0.166249	-0.191778	-0.161108	-0.146684	-0.1949	-0.228236	-0.205793	-0.180129	-0.15383	-0.0879395
	0.879172	0.881756	0.77943	0.662169	0.574423	0.490382	0.386247	0.285661	0.204019	0.150251	0.121426	0.0743043	0.0124857	-0.0371779	-0.0666454	-0.0633102	-0.0608934	-0.0985175	-0.155295	-0.18281	-0.164217	-0.131394	-0.128381	-0.15771	-0.174587	-0.171803	-0.172152	-0.176352	-0.195502	-0.207322	-0.200619	-0.216291	-0.237159	-0.217217	-0.164427	-0.126569	-0.133932	-0.172507	-0.21418	-0.227721	-0.213397	-0.206207	-0.229894	-0.282047	-0.309702	-0.292878	-0.276314	-0.285529	-0.322607
	-0.113245	-0.10345	-0.0995718	-0.0861375	-0.0943126	-0.122625	-0.129481	-0.108079	-0.0585339	-0.489082	-0.793479	-0.458522	-0.512144	-0.55885	-0.591538	-0.587442	-0.558247	-0.530134	-0.506624	-0.480228	-0.443988	-0.409285	-0.404431	-0.426152	-0.471913	-0.550318	-0.634611	-0.672935	-0.632328	-0.592812	-0.571045	-0.49282	-0.426993	-0.405436	-0.356718	-0.315799	-0.355653	-0.429482	-0.448497	-0.424327	-0.434506	-0.451426	-0.418934	-0.388123	-0.372591	-0.338408	-0.310739	-0.307373	-0.322428
	-5	-4.5	-4	-3.5	-3	-2.5	-2	-1.5	-1	-0.5	0	0.5	1	1.5	2	2.5	3	3.5	4	4.5	5	5.5	6	6.5	7	7.5	8	8.5	9	9.5	10	10.5	11	11.5	12	12.5	13	13.5	14	14.5	15	15.5	16	16.5	17	17.5	18	18.5	19
	0.0630473	0.0733171	0.0585907	0.00935865	-0.026232	-0.0270571	-0.0217588	-0.0268013	-0.0416482	-0.0637721	-0.0817511	-0.0918094	-0.10671	-0.120431	-0.123823	-0.12603	-0.133996	-0.142994	-0.146639	-0.153427	-0.161262	-0.158357	-0.153641	-0.15193	-0.152916	-0.160433	-0.166068	-0.166267	-0.173222	-0.182155	-0.179502	-0.184166	-0.194869	-0.188427	-0.173985	-0.167315	-0.173275	-0.173286	-0.162515	-0.157825	-0.159738	-0.168405	-0.1703	-0.16254	-0.161671	-0.159207	-0.148444	-0.128933	-0.112691
	0.0355152	0.0317129	0.0290216	0.0430425	0.044547	0.0335555	0.0148047	0.00406686	0.00117094	-0.00747564	-0.0328849	-0.0279871	-0.0130456	-0.0214699	-0.0257537	-0.0302903	-0.0365986	-0.0435853	-0.0449846	-0.0389944	-0.0331158	-0.0295014	-0.028097	-0.0276136	-0.0242878	-0.0169111	-0.0169279	-0.0302791	-0.0391525	-0.0404135	-0.0450593	-0.0523087	-0.0616383	-0.069302	-0.0717482	-0.0764773	-0.088659	-0.102024	-0.105819	-0.0995834	-0.0935905	-0.092449	-0.0860982	-0.0752901	-0.074782	-0.083444	-0.0895451	-0.0922538	-0.0960765
	0.659617	0.610428	0.549164	0.486083	0.453336	0.440302	0.432578	0.401083	0.357052	0.322307	0.380872	0.389652	0.344171	0.303744	0.262867	0.222652	0.172852	0.138128	0.136888	0.135739	0.122801	0.105978	0.081714	0.0631256	0.0606559	0.0568846	0.0335322	0.109962	0.143103	0.105554	0.0773717	0.0562388	0.0336959	0.00878405	0.00768109	0.0346486	0.0494075	0.0467916	0.0393838	0.0355047	0.0433492	0.0450195	0.0358734	0.0171594	-0.00948715	-0.0432065	-0.0889859	-0.124618	-0.140594
	0.194782	0.21043	0.176947	0.141041	0.1045	0.0488999	-0.00709089	-0.0307169	-0.0100192	-0.142209	-0.256605	-0.183291	-0.239814	-0.27024	-0.263795	-0.240893	-0.243032	-0.2528	-0.240685	-0.221783	-0.20849	-0.199854	-0.196753	-0.205569	-0.236568	-0.277492	-0.299275	-0.306182	-0.322465	-0.336387	-0.317423	-0.274112	-0.251796	-0.259191	-0.238922	-0.185104	-0.166425	-0.200803	-0.247729	-0.272766	-0.279894	-0.272914	-0.265171	-0.288356	-0.30351	-0.279026	-0.255728	-0.248911	-0.244325
Drink	-5	-4.5	-4	-3.5	-3	-2.5	-2	-1.5	-1	-0.5	0	0.5	1	1.5	2	2.5	3	3.5	4	4.5	5	5.5	6	6.5	7	7.5	8	8.5	9	9.5	10	10.5	11	11.5	12	12.5	13	13.5	14	14.5	15	15.5	16	16.5	17	17.5	18	18.5	19
	-0.208073	-0.221058	-0.237016	-0.237881	-0.244125	-0.08753	0.168035	0.199407	0.238374	0.288976	0.326908	0.332863	0.316557	0.286364	0.256509	0.253294	0.268612	0.28187	0.282224	0.261753	0.237764	0.210399	0.179588	0.192929	0.237714	0.23354	0.191183	0.186369	0.21848	0.24346	0.254772	0.245318	0.238047	0.290632	0.376039	0.410712	0.367633	0.317065	0.316465	0.348154	0.389875	0.412115	0.394788	0.351622	0.314972	0.300171	0.295963	0.285758	0.259067
	-0.0612299	-0.0588506	-0.063177	-0.066031	-0.0423953	-0.0227785	-0.0311271	-0.0292649	-0.0197453	-0.0220393	-0.0410333	-0.044219	-0.00285988	0.0405849	0.0574114	0.0624384	0.057662	0.0522828	0.0558899	0.0573029	0.0639642	0.070242	0.0664325	0.082268	0.140874	0.219039	0.240956	0.191615	0.155615	0.143679	0.10551	0.0576537	0.0492887	0.100866	0.186261	0.251518	0.258861	0.219166	0.183872	0.208223	0.308691	0.425601	0.440372	0.336723	0.242495	0.198922	0.170968	0.176526	0.225557
	-0.0749298	-0.0640215	-0.0546634	-0.0476172	-0.0241367	-0.000459612	0.0237599	0.0071733	-0.0663213	-0.108099	-0.0781801	-0.0554783	-0.0815784	-0.114113	-0.119919	-0.11393	-0.123134	-0.128163	-0.115221	-0.113552	-0.121775	-0.126002	-0.126072	-0.11511	-0.102436	-0.0910541	-0.0821368	-0.0742473	-0.0594696	-0.0552184	-0.251573	-0.20507	-0.00356422	0.00270252	0.0222381	0.0134091	-0.00264792	0.0124521	0.0261933	0.0320794	0.048636	0.0441847	0.0259269	0.015047	0.0140664	0.0113982	-0.0139954	-0.0251913	-0.0249999
	-0.260794	-0.282531	-0.283389	-0.272324	-0.262485	-0.255194	-0.222727	-0.157251	-0.104059	-0.0739308	-0.0388052	-0.00449581	0.0048877	-0.0110847	-0.044875	-0.0871445	-0.136211	-0.189286	-0.224994	-0.23945	-0.256467	-0.287132	-0.317308	-0.344422	-0.363612	-0.370308	-0.375814	-0.389684	-0.410349	-0.424676	-0.434206	-0.441423	-0.443314	-0.441367	-0.439202	-0.443601	-0.459862	-0.483918	-0.503203	-0.512792	-0.514092	-0.512716	-0.515169	-0.519165	-0.523027	-0.526477	-0.528534	-0.53676	-0.53912
	0.0991287	0.16098	0.222	0.290097	0.350273	0.389973	0.41231	0.414069	0.4085	0.412502	0.413537	0.409031	0.423995	0.4575	0.493148	0.527249	0.551571	0.59215	0.670198	0.735233	0.74822	0.709281	0.613418	0.466372	0.315091	0.195152	0.0987287	0.028387	-0.0114744	-0.0474538	-0.0933639	-0.133963	-0.168175	-0.195269	-0.206333	-0.210142	-0.214368	-0.222978	-0.231778	-0.230349	-0.231657	-0.241909	-0.246205	-0.243289	-0.243739	-0.24403	-0.230735	-0.220289	-0.231699
	0.514223	0.492464	0.478711	0.465139	0.450811	0.422953	0.379199	0.332401	0.283752	0.248008	0.243773	0.249688	0.232835	0.186093	0.129325	0.0871911	0.0798044	0.08772	0.0768857	0.050929	0.0213341	0.00641027	0.00127787	-0.0140606	-0.0431304	-0.079441	-0.100915	-0.111509	-0.12625	-0.143868	-0.158119	-0.161726	-0.162687	-0.164989	-0.167686	-0.163615	-0.154729	-0.161221	-0.164336	-0.154867	-0.150563	-0.146008	-0.145157	-0.158348	-0.176914	-0.190112	-0.19118	-0.181888	-0.185382
	1.42651	1.62741	1.88747	2.11924	2.22306	2.15447	1.92152	1.57087	1.20015	0.624933	-0.177009	-0.16655	-0.170518	-0.171287	-0.173764	-0.179095	-0.18521	-0.186362	-0.181866	-0.175639	-0.171949	-0.17675	-0.185512	-0.194318	-0.20649	-0.215411	-0.217232	-0.218753	-0.219658	-0.213324	-0.198479	-0.185219	-0.185536	-0.187197	-0.180073	-0.167252	-0.154207	-0.148783	-0.140624	-0.122577	-0.09852	-0.0692614	-0.0428002	-0.0303823	-0.0293365	-0.0285205	-0.0239432	-0.0276044	-0.0320583
	0.047711	0.0609222	0.0868984	0.100651	0.0901884	0.0753608	0.0748884	0.0836678	0.0952565	0.101965	0.119299	0.152221	0.169447	0.158848	0.127772	0.0900293	0.0508754	0.013094	-0.0134073	-0.0341582	-0.0584049	-0.0821909	-0.0956871	-0.101919	-0.109545	-0.118982	-0.131494	-0.146615	-0.162554	-0.178617	-0.191484	-0.197756	-0.201317	-0.205407	-0.205666	-0.206514	-0.213994	-0.224712	-0.230111	-0.228672	-0.232558	-0.242824	-0.244923	-0.238709	-0.24151	-0.255254	-0.264241	-0.263325	-0.258471
	2.19601	1.93926	1.76922	1.63145	1.43506	1.1655	0.877531	0.652887	0.557212	0.557621	0.560061	0.524299	0.464495	0.401571	0.325744	0.241766	0.194551	0.177708	0.162734	0.150228	0.147253	0.14468	0.129675	0.104771	0.083458	0.0671687	0.0427053	0.0218089	0.0115263	0.00718529	0.0240576	0.0391229	0.0195477	0.00046035	0.0187432	0.0535702	0.0598327	0.0325905	0.0178818	0.0423451	0.0625245	0.0410717	0.017918	0.0281516	0.0456197	0.0323229	0.0106439	0.0266765	0.0638189
	0.105435	0.10956	0.087078	0.0561093	0.0207042	-0.0194768	-0.0498083	-0.0319389	0.0304953	0.0939701	0.150855	0.199712	0.217873	0.207605	0.175445	0.138917	0.120142	0.107637	0.0931684	0.0793651	0.0624466	0.0467671	0.0375957	0.0297656	0.0217296	0.0149215	0.0123775	0.0295101	0.0680921	0.103225	0.0989334	0.0607705	0.0383669	0.0384934	0.0345621	0.0158979	-0.0107631	-0.0296312	-0.0299763	-0.0242073	-0.0304195	-0.043518	-0.0456482	-0.0474142	-0.0625701	-0.0607433	-0.0494077	-0.0596115	-0.0704452
	-0.143189	-0.13178	-0.134731	-0.142826	-0.16218	-0.187742	-0.213973	-0.241819	-0.243537	-0.217597	-0.19632	-0.224175	-0.281608	-0.292087	-0.274335	-0.260268	-0.228593	-0.186941	-0.15123	-0.116832	-0.0805099	-0.0503414	-0.0274359	-0.0136979	-0.0155627	-0.0256643	-0.0367261	-0.0476058	-0.0567842	-0.0661941	-0.0741733	-0.0761452	-0.07489	-0.0784691	-0.0886687	-0.098053	-0.103958	-0.106394	-0.105922	-0.107709	-0.0905553	-0.0429807	-0.00555392	0.00480173	-0.00889655	-0.0416165	-0.0756515	-0.105777	-0.116541
	-0.166869	-0.145669	-0.127347	-0.133251	-0.159449	-0.177611	-0.175873	-0.163893	-0.152156	-0.142947	-0.135047	-0.124525	-0.119965	-0.131887	-0.143907	-0.133629	-0.100514	-0.0674264	-0.0537754	-0.0537795	-0.0604639	-0.0635117	-0.0560785	-0.0505391	-0.0465849	-0.0378954	-0.0316018	-0.0324733	-0.0374922	-0.0222581	0.00608788	0.00304901	-0.00357586	0.029251	0.0766741	0.117777	0.156797	0.182846	0.190608	0.198922	0.227053	0.260972	0.24355	0.1922	0.191554	0.226009	0.225767	0.184391	0.128375
	0.433853	0.495486	0.565274	0.617305	0.637482	0.644536	0.6731	0.751896	0.850643	0.907297	0.908203	0.898145	0.90651	0.924613	0.962579	1.0093	1.0388	1.04753	1.0339	1.00642	0.978633	0.949465	0.906445	0.849492	0.784911	0.719124	0.66042	0.604891	0.554418	0.513524	0.480981	0.45316	0.420005	0.387856	0.361759	0.339943	0.333002	0.329616	0.316708	0.310114	0.325075	0.358983	0.377095	0.35029	0.111362	0.0584467	0.181316	0.174639	0.173265
	0.376464	0.359673	0.370353	0.358397	0.314272	0.253731	0.204675	0.18761	0.196455	0.198491	0.187701	0.162675	0.113007	0.0766597	0.0793211	0.104506	0.135577	0.161902	0.181188	0.194619	0.206138	0.220642	0.248606	0.28815	0.312701	0.307816	0.256296	0.182775	0.17508	0.221029	0.236099	0.221425	0.209356	0.200366	0.179423	0.142721	0.114614	0.106973	0.104865	0.0879048	0.0418793	-0.0132598	-0.03926	-0.0355969	-0.0279512	-0.0297047	-0.04007	-0.0565302	-0.0989787
	0.331946	0.265035	0.205331	0.197429	0.219846	0.239282	0.227919	0.201318	0.197881	0.212538	0.236135	0.252648	0.254536	0.256553	0.262592	0.270943	0.275058	0.275514	0.276282	0.267701	0.253446	0.248033	0.240708	0.230472	0.222782	0.209469	0.195156	0.176031	0.15106	0.126529	0.100996	0.0765574	0.0516826	0.025202	-0.00264142	-0.029763	-0.0480284	-0.0576171	-0.0627564	-0.0697302	-0.0892738	-0.112892	-0.12437	-0.123724	-0.118318	-0.106662	-0.0946317	-0.100621	-0.107755
	0.111993	0.0863741	0.0618053	0.0536907	0.0300681	-0.00184583	-0.00166885	0.0366731	0.0805425	0.100534	0.0867876	0.04357	0.00792074	0.00845415	0.0203452	0.0218761	0.0285291	0.0430735	0.0499483	0.0531208	0.0562018	0.0514333	0.0410473	0.0362523	0.0263825	0.00420972	-0.00673754	-0.0072171	-0.0197855	-0.0485195	-0.0721698	-0.0757093	-0.0805553	-0.104921	-0.129763	-0.140991	-0.139346	-0.119243	-0.0852385	-0.0644032	-0.0823071	-0.118119	-0.105746	-0.014125	0.0945574	0.096886	0.078399	0.115542	0.122586
	1.15923	1.09462	1.01708	0.931883	0.88945	0.899411	0.922775	0.869778	0.779355	0.73026	0.672502	0.585455	0.49321	0.398133	0.317878	0.261888	0.207503	0.160009	0.126231	0.0812505	0.0402821	0.0172217	-0.0188065	-0.0576195	-0.0676122	-0.0652505	-0.0856456	0.0892426	0.193849	0.195132	0.209356	0.207855	0.183416	0.138201	0.116247	0.147545	0.190227	0.205321	0.194735	0.182235	0.183871	0.188924	0.17902	0.15271	0.130682	0.092358	0.0159767	-0.0546125	-0.0953778
	0.160009	0.126231	0.0812505	0.0402821	0.0172217	-0.0188065	-0.0576195	-0.0676122	-0.0652505	-0.0856456	0.0892426	0.193849	0.195132	0.209356	0.207855	0.183416	0.138201	0.116247	0.147545	0.190227	0.205321	0.194735	0.182235	0.183871	0.188924	0.17902	0.15271	0.130682	0.092358	0.0159767	-0.0546125	-0.0953778	-0.116025	-0.120633	-0.100885	-0.0782474	-0.0914123	-0.111737	-0.115967	-0.111225	-0.0971724	-0.0988851	-0.107273	-0.118391	-0.149656	-0.178771	-0.193949	-0.194624	-0.185809
	0.289915	0.270881	0.331761	0.425101	0.488731	0.45946	0.38126	0.339306	0.328173	-0.239799	-0.180373	0.464362	0.560847	0.600939	0.588211	0.55873	0.475497	0.349244	0.246005	0.197667	0.202064	0.258981	0.378988	0.61556	0.964755	1.30998	1.57106	1.66479	1.48527	1.10948	0.777541	0.580059	0.439542	0.288607	0.106651	-0.0435187	-0.124743	-0.188972	-0.242528	-0.259642	-0.278333	-0.315539	-0.350416	-0.403279	-0.476205	-0.509951	-0.380412	-0.136996	-0.017805
	0.408696	0.382918	0.25249	0.0613205	-0.10998	-0.189838	-0.222313	-0.235544	-0.175453	-0.100188	-0.147108	-0.249303	-0.231293	-0.125487	0.014707	0.150453	0.170036	0.112947	0.0771167	0.0575703	0.0136589	-0.0324097	-0.0329744	-0.00935818	-0.0073858	-0.0184562	-0.0236996	-0.0482629	-0.0873297	-0.105157	-0.0872961	-0.0330115	0.0243403	0.0577313	0.110861	0.218026	0.371573	0.543305	0.670211	0.702106	0.629704	0.502776	0.390957	0.292946	0.21356	0.184857	0.180186	0.183603	0.205368
	0.437965	0.479315	0.471768	0.517705	0.633261	0.714499	0.730826	0.773037	0.869037	0.940669	1.01021	1.09783	1.15291	1.15151	1.07063	0.924637	0.734995	0.556405	0.457132	0.41634	0.362335	0.265362	0.17074	0.126132	0.104705	0.0668254	0.033231	0.030721	0.0354056	0.00261333	-0.0358549	-0.0346497	-0.0343695	-0.0419226	-0.000313647	0.0319807	-0.0271619	-0.0956612	-0.0844264	-0.0238857	0.0266403	0.0408864	0.0562205	0.116835	0.168663	0.164132	-0.394068	-0.911453	-0.508966
	-0.754074	-0.126171	0.361562	0.276189	0.248236	0.21966	0.185345	0.19076	0.197669	0.185141	0.167432	0.108696	0.059857	0.0506198	-0.0371849	-0.217976	-0.351364	-0.345035	-0.22724	-0.127908	-0.124727	-0.184395	-0.207579	-0.1531	-0.13138	-0.17108	-0.152046	-0.0286089	0.0719298	0.0731412	0.0545475	0.0887319	0.147884	0.173756	0.166216	0.156774	0.155202	0.126515	0.0840763	0.089338	0.120431	0.129743	0.116813	0.0804449	0.0580567	0.0806034	0.098138	0.0819227	0.0596388
	0.0660607	0.10207	0.154248	0.205928	0.230965	0.220842	0.155607	0.0552101	0.0297708	0.114401	0.243508	0.316726	0.307381	0.27442	0.23725	0.191429	0.143867	0.106641	0.101119	0.127074	0.135991	0.100937	0.0567451	0.0582789	0.0925217	0.0778949	0.0224011	0.00857654	0.0307735	0.0297201	0.0265688	0.050485	0.0531624	0.0183357	-0.00317881	0.00710641	0.0213274	0.0103291	-0.0118529	0.00827448	0.0377651	-0.0319533	-0.155575	-0.189362	-0.100426	0.0355178	0.108715	0.0802215	0.0418355
	0.30784	0.421822	0.48116	0.484273	0.46824	0.432598	0.384767	0.340602	0.319742	0.348496	0.404242	0.424764	0.377501	0.285215	0.20949	0.188563	0.189715	0.161399	0.131883	0.154384	0.221144	0.296726	0.394409	0.547847	0.667981	0.723483	0.868765	1.13879	0.495944	-0.603681	-0.0811523	-0.0199189	0.0323929	0.0699471	0.107367	0.236009	0.420953	0.609564	0.865286	1.10036	1.14919	0.980989	0.740221	0.612863	0.540226	0.469862	0.551194	0.716506	0.770703
	-5	-4.5	-4	-3.5	-3	-2.5	-2	-1.5	-1	-0.5	0	0.5	1	1.5	2	2.5	3	3.5	4	4.5	5	5.5	6	6.5	7	7.5	8	8.5	9	9.5	10	10.5	11	11.5	12	12.5	13	13.5	14	14.5	15	15.5	16	16.5	17	17.5	18	18.5	19
	-0.114744	-0.114643	-0.118285	-0.117176	-0.103552	-0.0369227	0.053556	0.0591052	0.0507692	0.0529461	0.0692315	0.0777219	0.0773729	0.0709452	0.064667	0.0672676	0.0677134	0.0686633	0.0742979	0.0685013	0.0599845	0.0515461	0.0399828	0.0533623	0.0920507	0.120508	0.116667	0.101245	0.104875	0.11064	0.0362361	0.0326337	0.0945904	0.1314	0.194846	0.225213	0.207949	0.182894	0.17551	0.196152	0.249068	0.293967	0.287029	0.234464	0.190511	0.170164	0.150979	0.145698	0.153208
	0.589746	0.586866	0.606856	0.627195	0.615373	0.561941	0.484701	0.409243	0.353043	0.280724	0.181673	0.194844	0.191859	0.175606	0.147542	0.116988	0.0965032	0.0860944	0.0832454	0.0809296	0.0703476	0.0515809	0.0262086	-0.00768728	-0.0432142	-0.0724143	-0.0959491	-0.112408	-0.121524	-0.128218	-0.136094	-0.145742	-0.157588	-0.165039	-0.163665	-0.160237	-0.164013	-0.176951	-0.183164	-0.175874	-0.170755	-0.173595	-0.174569	-0.172736	-0.175925	-0.18183	-0.182485	-0.1804	-0.179051
	0.157367	0.154853	0.156781	0.158458	0.146673	0.128392	0.11903	0.128631	0.154971	0.176386	0.181243	0.168056	0.146733	0.140384	0.151099	0.168788	0.191475	0.212275	0.222719	0.225207	0.225574	0.225954	0.225549	0.223355	0.214105	0.196177	0.172801	0.146067	0.127749	0.120685	0.11297	0.10039	0.0870038	0.0765473	0.0661304	0.0552723	0.0521802	0.0560301	0.0597107	0.059183	0.055312	0.0554506	0.0576192	0.0623077	0.0403845	0.0338932	0.0458548	0.0352739	0.0168251
	0.126067	0.255139	0.342165	0.328419	0.326576	0.309537	0.269249	0.243895	0.26149	0.20812	0.249651	0.360513	0.3712	0.37287	0.347184	0.299306	0.227124	0.156933	0.131003	0.137521	0.135078	0.117534	0.126722	0.19756	0.281866	0.331441	0.386618	0.461002	0.338666	0.0843534	0.109059	0.105283	0.110492	0.0944091	0.0812672	0.101063	0.136192	0.167513	0.213461	0.269425	0.280899	0.217817	0.133037	0.0850748	0.0673124	0.0708367	0.0272922	0.0023008	0.0917957
Chow	-5	-4.5	-4	-3.5	-3	-2.5	-2	-1.5	-1	-0.5	0	0.5	1	1.5	2	2.5	3	3.5	4	4.5	5	5.5	6	6.5	7	7.5	8	8.5	9	9.5	10	10.5	11	11.5	12	12.5	13	13.5	14	14.5	15	15.5	16	16.5	17	17.5	18	18.5	19
	-0.0826228	-0.109789	-0.119156	-0.108698	-0.109781	-0.126374	-0.116266	-0.0723474	-0.0609248	-0.0850287	-0.0963793	-0.101906	-0.101238	-0.0741477	-0.0359896	-0.0386713	-0.0860976	-0.104094	-0.0722404	-0.049566	-0.0620425	-0.0745097	-0.0725063	-0.0736597	-0.0782939	-0.0900405	-0.0966355	-0.0897202	-0.097268	-0.125624	-0.141642	-0.136224	-0.136287	-0.136379	-0.126814	-0.111568	-0.10481	-0.121701	-0.133503	-0.129743	-0.134825	-0.149208	-0.152713	-0.141019	-0.137944	-0.147134	-0.131486	-0.0874555	-0.0550438
	-0.524668	-0.529612	-0.53013	-0.529497	-0.527354	-0.526255	-0.525013	-0.523946	-0.521508	-0.5172	-0.424139	-0.387258	-0.41311	-0.437873	-0.437032	-0.429334	-0.446558	-0.473016	-0.473641	-0.440212	-0.397163	-0.384164	-0.398778	-0.396822	-0.375826	-0.365348	-0.375002	-0.399567	-0.418323	-0.420779	-0.420078	-0.416035	-0.407386	-0.418324	-0.44835	-0.459576	-0.440345	-0.402361	-0.363814	-0.338137	-0.333777	-0.353698	-0.370856	-0.374947	-0.381653	-0.389413	-0.390948	-0.394883	-0.398728
	0.164247	0.192361	0.164436	0.119059	0.154483	0.226401	0.250713	0.226667	0.203353	0.205648	0.211245	0.236997	0.263281	0.252148	0.220486	0.203029	0.199561	0.177601	0.139666	0.110848	0.10142	0.0941272	0.0824787	0.082077	0.0835776	0.0764501	0.0779069	0.0833587	0.084694	0.0907513	0.0871845	0.0738151	0.0701481	0.0718053	0.0658456	0.0595608	0.0601926	0.0543346	0.0542402	0.06248	0.0503376	0.0328308	0.0313131	0.0270207	0.0116687	0.00898571	0.0215734	0.0159719	-0.00681651
	0.217084	0.137052	0.123612	0.161065	0.202841	0.225182	0.204159	0.14013	0.0869579	0.0753215	0.0844244	0.0928386	0.0873747	0.0690387	0.0556941	0.0506791	0.0326274	0.00873298	-0.0102581	-0.0316153	-0.0597119	-0.0892487	-0.0990428	-0.119845	-0.166114	-0.182059	-0.160588	-0.141311	-0.153657	-0.193471	-0.227084	-0.24086	-0.235639	-0.225375	-0.23849	-0.270805	-0.279393	-0.259066	-0.256446	-0.277749	-0.296282	-0.30069	-0.289817	-0.276645	-0.2609	-0.238544	-0.24073	-0.278925	-0.31452
	0.657285	0.708244	0.750179	0.744383	0.712845	0.708242	0.710875	0.693487	0.703463	0.736164	0.548028	-0.133361	-0.0407853	-0.0405101	-0.0556968	-0.0755027	-0.0903728	-0.0892589	-0.0728369	-0.0579893	-0.0581322	-0.0729669	-0.090214	-0.0923973	-0.0736047	-0.0446087	-0.0101686	0.0162236	0.00524476	-0.0342887	-0.0494286	-0.0359036	-0.0345848	-0.0479734	-0.0641357	-0.076005	-0.0762238	-0.066512	-0.0567364	-0.0573088	-0.0500869	-0.0221551	-0.00249599	-0.000855539	0.00351155	0.0204828	0.0378639	0.0412514	0.0236337
	0.313669	0.302048	0.297662	0.29481	0.299543	0.330401	0.362041	0.361191	0.33089	0.302023	0.31999	0.378939	0.42725	0.454898	0.456942	0.415584	0.35157	0.297041	0.26184	0.252739	0.251	0.207726	0.143922	0.117808	0.110949	0.0778636	0.0354664	0.00641272	-0.0261845	-0.0622709	-0.0909277	-0.111578	-0.124578	-0.128109	-0.131404	-0.136701	-0.14047	-0.147957	-0.157528	-0.175716	-0.200651	-0.215744	-0.216452	-0.212026	-0.206968	-0.199728	-0.190873	-0.179861	-0.176967
	-0.214191	-0.202829	-0.187518	-0.16763	-0.156856	-0.152066	-0.137359	-0.116122	-0.0891401	-0.0669233	-0.0503217	-0.0315314	-0.0287653	-0.0546053	-0.100732	-0.144094	-0.163182	-0.153962	-0.142755	-0.158154	-0.182758	-0.19676	-0.20914	-0.237602	-0.27214	-0.272809	-0.246241	-0.231131	-0.239253	-0.25541	-0.251616	-0.223582	-0.192751	-0.197678	-0.244822	-0.276657	-0.248392	-0.174067	-0.116553	-0.117758	-0.140618	-0.137319	-0.107503	-0.0619559	-0.0179382	-0.00714863	-0.0236681	-0.0275622	-0.0128181
	0.121127	0.0749714	0.0536316	0.0704618	0.110231	0.146052	0.153286	0.14215	0.105345	0.0286596	-0.0474059	-0.0922488	-0.115117	-0.130361	-0.151836	-0.179058	-0.200648	-0.221857	-0.259597	-0.290611	-0.279487	-0.248224	-0.249597	-0.289976	-0.331088	-0.35486	-0.357332	-0.343304	-0.334676	-0.327288	-0.316891	-0.323385	-0.35111	-0.380207	-0.381842	-0.361027	-0.340607	-0.322725	-0.308631	-0.310798	-0.334581	-0.360473	-0.363369	-0.352985	-0.360011	-0.373612	-0.375532	-0.371615	-0.36728
	-0.0322945	-0.029989	-0.0264975	-0.0281346	-0.0262676	-0.0216479	-0.0175508	-0.0171458	-0.0285551	-0.0461623	-0.0753507	0.0242348	0.0606382	0.0398984	0.0484951	0.0818024	0.0894251	0.0787904	0.0724417	0.0790016	0.0820177	0.0688254	0.0641698	0.0775834	0.0575984	0.020069	0.00726469	0.00186948	0.00410303	0.00202757	-0.0213577	-0.0440008	-0.0475102	-0.0457399	-0.0581839	-0.0718122	-0.0663031	-0.0551264	-0.0648298	-0.0905037	-0.108737	-0.123264	-0.135929	-0.126376	-0.100985	-0.0872734	-0.0841988	-0.0833254	-0.0849379
	1.09576	0.859681	0.698017	0.603412	0.547014	0.490246	0.410316	0.334714	0.290894	0.250528	0.181803	0.107015	0.0866286	0.107728	0.101639	0.0526817	-0.00233049	-0.0411163	-0.0856483	-0.108197	-0.110015	-0.141503	-0.157995	-0.146307	-0.144818	-0.152561	-0.176755	-0.195986	-0.192183	-0.203778	-0.232322	-0.232956	-0.222965	-0.218522	-0.207193	-0.216768	-0.233184	-0.235583	-0.235471	-0.230111	-0.216225	-0.199549	-0.190329	-0.185504	-0.193921	-0.223599	-0.248864	-0.244156	-0.225371
	0.899283	0.823305	0.685157	0.541271	0.422712	0.373574	0.334678	0.24962	0.157484	0.0901685	0.0641827	0.0794959	0.0718443	0.0586518	0.0562567	0.00942473	-0.0351976	-0.04152	-0.0591118	-0.0902782	-0.111354	-0.108704	-0.0969797	-0.112582	-0.132774	-0.120826	-0.104021	-0.107184	-0.0912621	-0.0482027	-0.0209889	-0.0168305	-0.0200078	-0.0235125	-0.0388304	-0.0549556	-0.0486427	-0.0325539	-0.0161326	-0.0068751	-0.017041	-0.0471294	-0.0710834	-0.073952	-0.0578479	-0.0348013	-0.0255724	-0.0122791	-0.00593794
	-0.151355	-0.153956	-0.155174	-0.154007	-0.164966	-0.186093	-0.18389	-0.13585	-0.0613699	0.0160545	0.0744729	0.111086	0.160445	0.206437	0.229622	0.267231	0.328171	0.364968	0.355503	0.340718	0.343279	0.332085	0.292517	0.269284	0.267463	0.252777	0.233336	0.222451	0.200367	0.161542	0.135612	0.120319	0.100528	0.086483	0.080656	0.0901245	0.103146	0.0943132	0.0840824	0.0798564	0.0677266	0.0452336	0.0260801	0.0242505	0.0168447	0.0032196	-0.020847	-0.0379583	-0.014259
	-0.197283	-0.182572	-0.166339	-0.168617	-0.176685	-0.181274	-0.18542	-0.187993	-0.195264	-0.198391	-0.192577	-0.189311	-0.156972	-0.0746661	0.0106344	0.0637528	0.0897841	0.109511	0.139709	0.16134	0.158667	0.153244	0.18311	0.284634	0.442748	0.582389	0.680414	0.762401	0.813595	0.819774	0.768485	0.651897	0.510437	0.378107	0.185189	NaN	NaN	NaN	NaN	NaN	NaN	NaN	NaN	NaN	NaN	NaN	NaN	NaN	NaN
	-0.34195	-0.37614	-0.392242	-0.399581	-0.415913	-0.421795	-0.423525	-0.432286	-0.429148	-0.416273	-0.37983	-0.288119	-0.244094	-0.350532	-0.443765	-0.425838	-0.444964	-0.541733	-0.630534	-0.683662	-0.693234	-0.567374	-0.333622	-0.219044	-0.250422	-0.282488	-0.242049	-0.160854	-0.113179	-0.0944136	-0.101111	-0.129966	-0.138329	-0.125764	-0.111522	-0.1145	-0.130479	-0.126546	-0.118544	-0.113882	-0.0848541	-0.0471414	-0.0186799	-0.00691537	-0.0384608	-0.105739	-0.157277	-0.147133	-0.0987833
	0.248697	0.255628	-0.300036	0.0958824	0.760496	0.729041	0.640609	0.550044	0.500362	0.47337	0.428664	0.342746	0.253014	0.182794	0.127168	0.0810851	0.0557994	0.0626552	-0.00188508	-0.156626	-0.269236	-0.319161	-0.283369	-0.159153	-0.0559398	-0.0251741	-0.0302996	-0.010646	-0.00172785	0.0251622	0.166783	0.288401	0.284796	0.275646	0.313706	0.328865	0.349379	0.407645	0.462011	0.537961	0.641004	0.66685	0.563592	0.460153	0.464425	0.546344	0.594891	0.540456	0.445438
	2.10944	2.45096	2.93675	3.3866	3.6293	3.81501	3.9723	3.85378	3.37262	2.6804	1.98076	1.37614	0.915089	0.614918	0.415823	0.269886	0.150872	0.0486747	-0.0188011	-0.0441449	-0.0782339	-0.197011	-0.307781	-0.290833	-0.244692	-0.265889	-0.315031	-0.33217	-0.323782	-0.312422	-0.310812	-0.329935	-0.340166	-0.324905	-0.299127	-0.27795	-0.266566	-0.272165	-0.28526	-0.293561	-0.311632	-0.308812	-0.276645	-0.251521	-0.229218	-0.222681	-0.239589	-0.222233	-0.149627
	-0.10272	-0.100333	-0.129362	-0.13736	-0.119369	-0.118875	-0.135276	-0.127942	-0.0892278	-0.0550585	-0.055507	-0.049198	0.0123894	0.0958779	0.146927	0.173107	0.232649	0.387016	0.582925	0.70436	0.757194	0.777337	0.770551	0.707472	0.603062	0.545011	0.52064	0.489108	0.461544	0.429722	0.367263	0.257318	0.101498	-0.00924931	0.0194906	0.13599	0.24671	0.259188	0.141801	0.00716793	-0.0537827	-0.0699284	-0.0542759	-0.0306044	-0.0335387	-0.0193084	-0.0317588	-0.109339	-0.17793
	-0.0720718	-0.0176247	-0.0230597	-0.0556143	-0.0538116	-0.0863283	-0.182977	-0.208747	-0.0958002	0.0709924	-0.369778	-0.660472	-0.219826	-0.24862	-0.28333	-0.250998	-0.167799	-0.101707	-0.0937737	-0.135295	-0.162169	-0.131021	-0.0723579	-0.0990447	-0.228574	-0.381115	-0.4729	-0.469838	-0.494782	-0.563429	-0.562014	-0.523796	-0.495526	-0.466538	-0.517459	-0.59487	-0.503653	-0.290072	-0.155663	-0.174033	-0.250298	-0.290856	-0.301881	-0.302654	-0.319361	-0.351785	-0.313826	-0.19039	-0.0929502
	0.0708411	0.10096	0.147929	0.153869	0.162505	0.240031	0.328406	0.384191	0.380291	0.327771	0.326655	0.324259	0.245094	0.232244	0.329478	0.395488	0.352359	0.243	0.156238	0.106489	0.107414	0.161934	0.185579	0.178072	0.170434	0.135322	0.0802248	0.0698425	0.101934	0.118109	0.120266	0.124543	0.146794	0.182374	0.212243	0.214157	0.152979	0.0837466	0.0776179	0.0777285	0.0529819	0.0441393	0.0609449	0.0661226	0.039541	0.0392202	0.0702209	0.0727949	0.0497901
	-0.171224	-0.154693	-0.138646	-0.138464	-0.153806	-0.181878	-0.206624	-0.202516	-0.159184	-0.553143	-0.598806	-0.154177	-0.130839	-0.103378	-0.0774641	-0.0748686	-0.0912865	-0.107773	-0.100433	-0.0630637	-0.0457925	-0.0935531	-0.146566	-0.156853	-0.151832	-0.146858	-0.149803	-0.15394	-0.15392	-0.155126	-0.135842	-0.095082	-0.0653395	-0.071683	-0.10116	-0.104043	-0.0749101	-0.0721541	-0.1115	-0.158817	-0.184447	-0.18949	-0.190897	-0.175892	-0.170113	-0.192121	-0.191513	-0.13771	-0.0949698
	-5	-4.5	-4	-3.5	-3	-2.5	-2	-1.5	-1	-0.5	0	0.5	1	1.5	2	2.5	3	3.5	4	4.5	5	5.5	6	6.5	7	7.5	8	8.5	9	9.5	10	10.5	11	11.5	12	12.5	13	13.5	14	14.5	15	15.5	16	16.5	17	17.5	18	18.5	19
	-0.0826228	-0.109789	-0.119156	-0.108698	-0.109781	-0.126374	-0.116266	-0.0723474	-0.0609248	-0.0850287	-0.0963793	-0.101906	-0.101238	-0.0741477	-0.0359896	-0.0386713	-0.0860976	-0.104094	-0.0722404	-0.049566	-0.0620425	-0.0745097	-0.0725063	-0.0736597	-0.0782939	-0.0900405	-0.0966355	-0.0897202	-0.097268	-0.125624	-0.141642	-0.136224	-0.136287	-0.136379	-0.126814	-0.111568	-0.10481	-0.121701	-0.133503	-0.129743	-0.134825	-0.149208	-0.152713	-0.141019	-0.137944	-0.147134	-0.131486	-0.0874555	-0.0550438
	-0.180211	-0.168625	-0.182847	-0.205219	-0.186435	-0.149927	-0.13715	-0.148639	-0.159078	-0.155776	-0.106447	-0.0751305	-0.0749143	-0.092862	-0.108273	-0.113153	-0.123499	-0.147708	-0.166987	-0.164682	-0.147871	-0.145018	-0.15815	-0.157373	-0.146124	-0.144449	-0.148547	-0.158104	-0.166814	-0.165014	-0.166447	-0.17111	-0.168619	-0.173259	-0.191252	-0.200008	-0.190076	-0.174013	-0.154787	-0.137828	-0.14172	-0.160434	-0.169772	-0.173963	-0.184992	-0.190214	-0.184687	-0.189456	-0.202772
	0.177113	0.164916	0.168512	0.179159	0.190389	0.206027	0.212575	0.200615	0.184827	0.171514	0.129894	0.0398118	0.0650993	0.0563931	0.0421443	0.0249019	0.00323665	-0.013419	-0.0251942	-0.0344382	-0.0411786	-0.055108	-0.0733169	-0.0907382	-0.1124	-0.126067	-0.121933	-0.115207	-0.12407	-0.145117	-0.159551	-0.163218	-0.164362	-0.170847	-0.18648	-0.198835	-0.191898	-0.170909	-0.160121	-0.171639	-0.188493	-0.193274	-0.185928	-0.171807	-0.157215	-0.147637	-0.14619	-0.150006	-0.155482
	0.4116	0.336615	0.265415	0.205515	0.157019	0.124113	0.0939211	0.0651229	0.0479362	0.0395899	0.0319705	0.0270714	0.0404865	0.0745378	0.0995381	0.0982725	0.0951067	0.0979607	0.087613	0.0758955	0.0701444	0.0587805	0.055163	0.0737572	0.108155	0.140445	0.158244	0.17042	0.182629	0.182334	0.162697	0.130607	0.0919979	0.0556391	0.00495543	-0.060533	-0.0595604	-0.0579413	-0.0558405	-0.0523767	-0.0551799	-0.0671481	-0.0784439	-0.0784017	-0.0783079	-0.0850602	-0.0984278	-0.0981311	-0.0818559
	0.248716	0.308394	0.30019	0.415047	0.5442	0.567886	0.570416	0.545218	0.49713	0.361151	0.190309	0.127311	0.11869	0.060472	0.030691	0.0239801	0.0125185	-0.0014095	-0.0151806	-0.038849	-0.0548653	-0.0526929	-0.0267952	-0.00562631	-0.0225661	-0.0601699	-0.0870311	-0.081214	-0.0748446	-0.078914	-0.0650665	-0.0583597	-0.0723245	-0.0771598	-0.0691184	-0.0589073	-0.0323629	-0.0014795	0.00149463	-0.0167765	-0.0272896	-0.0278913	-0.0311203	-0.0344732	-0.0409607	-0.0437244	-0.0384076	-0.0276505	-0.0170046
Explore	-5	-4.5	-4	-3.5	-3	-2.5	-2	-1.5	-1	-0.5	0	0.5	1	1.5	2	2.5	3	3.5	4	4.5	5	5.5	6	6.5	7	7.5	8	8.5	9	9.5	10	10.5	11	11.5	12	12.5	13	13.5	14	14.5	15	15.5	16	16.5	17	17.5	18	18.5	19
	-0.182647	-0.194562	-0.188529	-0.169784	-0.187325	-0.189921	-0.136559	-0.125541	-0.146667	-0.157616	-0.184783	-0.214302	-0.208741	-0.155914	-0.094477	-0.0471388	-0.00552621	0.016931	0.00764496	-0.0110234	-0.0346009	-0.0695525	-0.0970252	-0.119862	-0.12986	-0.110432	-0.101314	-0.118936	-0.116787	-0.0979367	-0.0985297	-0.112366	-0.123326	-0.126196	-0.124113	-0.122449	-0.124049	-0.134756	-0.15768	-0.18131	-0.18888	-0.189728	-0.187207	NaN	NaN	NaN	NaN	NaN	NaN
	-0.00446198	0.0324866	0.0379269	0.0426396	0.0761358	0.112335	0.150886	0.185558	0.199958	0.209894	0.254767	0.43455	0.805685	1.19086	1.42651	1.62741	1.88747	2.11924	2.22306	2.15447	1.92152	1.57087	1.20015	0.624933	-0.177009	-0.16655	-0.170518	-0.171287	-0.173764	-0.179095	-0.18521	-0.186362	-0.181866	-0.175639	-0.171949	-0.17675	-0.185512	-0.194318	-0.20649	-0.215411	-0.217232	-0.218753	-0.219658	-0.213324	-0.198479	-0.185219	-0.185536	NaN	NaN
	-0.105592	-0.0878052	-0.0759032	-0.0523203	-0.0332952	-0.0271519	-0.0368611	-0.0410853	-0.00817248	0.0680865	0.169374	0.254708	0.360719	0.554657	0.821732	1.05133	1.09137	0.961602	0.780475	0.630611	0.546144	0.477034	0.407041	0.314438	0.180139	0.0695335	0.0113338	-0.10381	0.0422418	0.158562	0.129448	0.113903	0.112155	0.118392	0.117817	0.116401	0.115785	0.094541	0.0585865	0.0313147	0.0116455	-0.0180881	-0.0562913	NaN	NaN	NaN	NaN	NaN	NaN
	0.249188	0.216763	0.216741	0.225287	0.236951	0.252229	0.257269	0.258669	0.251757	0.221741	0.184192	0.153981	0.156826	0.246223	0.442789	0.732736	1.07172	1.32673	1.3791	1.25327	1.02622	0.768067	0.556987	0.446954	0.389604	0.325594	0.321327	0.390659	0.429003	0.39945	0.340255	0.262157	0.173424	0.0883099	0.0211826	-0.00102383	0.00672137	0.0258351	0.0579528	0.0858681	0.0971228	0.0724745	0.00366047	NaN	NaN	NaN	NaN	NaN	NaN
	0.156826	0.246223	0.442789	0.732736	1.07172	1.32673	1.3791	1.25327	1.02622	0.768067	0.556987	0.446954	0.389604	0.325594	0.321327	0.390659	0.429003	0.39945	0.340255	0.262157	0.173424	0.0883099	0.0211826	-0.00102383	0.00672137	0.0258351	0.0579528	0.0858681	0.0971228	0.0724745	0.00366047	-0.0748585	-0.125336	-0.149823	-0.122987	7.58306e-05	0.175053	0.339976	0.450556	0.483174	0.451876	0.361176	0.244679	NaN	NaN	NaN	NaN	NaN	NaN
	0.173424	0.0883099	0.0211826	-0.00102383	0.00672137	0.0258351	0.0579528	0.0858681	0.0971228	0.0724745	0.00366047	-0.0748585	-0.125336	-0.149823	-0.122987	7.58306e-05	0.175053	0.339976	0.450556	0.483174	0.451876	0.361176	0.244679	0.142365	0.0551481	0.02096	0.0650458	0.104483	0.0795219	0.0217577	-0.0349727	-0.0813457	-0.118351	-0.13933	-0.144658	-0.153671	-0.17097	-0.180895	-0.16768	-0.112435	-0.036356	-0.00246147	-0.0317975	NaN	NaN	NaN	NaN	NaN	NaN
	-0.287879	-0.313648	-0.323721	-0.316412	-0.308355	-0.288903	-0.258615	-0.230762	-0.226981	-0.243936	-0.251493	-0.237134	-0.219336	-0.230625	-0.251149	-0.251851	-0.22427	-0.15949	-0.100484	-0.0769321	-0.0762273	-0.0922148	-0.09436	-0.0592953	-0.0189156	-0.00547072	-0.00977613	-0.0154303	-0.021692	-0.0400243	-0.0598944	-0.063465	-0.0682508	-0.0857805	-0.119363	-0.167563	-0.210949	-0.226598	-0.211885	-0.194763	-0.19943	-0.246453	-0.319273	NaN	NaN	NaN	NaN	NaN	NaN
	0.381762	0.320728	0.313062	0.323919	0.293777	0.225608	0.17251	0.154113	0.157248	0.17486	0.191972	0.193596	0.163429	0.13967	0.199497	0.339282	0.473996	0.525535	0.485875	0.372849	0.265904	0.256056	0.272196	0.235276	0.17228	0.150341	0.176215	0.17435	0.155824	0.165354	0.191626	0.219712	0.252394	0.298835	0.327833	0.329585	0.333445	0.350041	0.388437	0.404594	0.331701	0.209941	0.12422	NaN	NaN	NaN	NaN	NaN	NaN
	0.478245	0.459338	0.401338	0.355037	0.366609	0.422178	0.434656	0.35631	0.259648	0.226464	0.218034	0.208078	0.224618	0.247808	0.259273	0.275632	0.314596	0.366314	0.385753	0.361044	0.325165	0.307508	0.311606	0.318402	0.313669	0.302048	0.297662	0.29481	0.299543	0.330401	0.362041	0.361191	0.33089	0.302023	0.31999	0.378939	0.42725	0.454898	0.456942	0.415584	0.35157	0.297041	0.26184	NaN	NaN	NaN	NaN	NaN	NaN
	-0.282809	-0.272	-0.26958	-0.282412	-0.29727	-0.281342	-0.230702	-0.190087	-0.174084	-0.168054	-0.179628	-0.202658	-0.212202	-0.200062	-0.164727	-0.129922	-0.132601	-0.144561	-0.134605	-0.122213	-0.125728	-0.146271	-0.164263	-0.155989	-0.132069	-0.124962	-0.135457	-0.130702	-0.0999363	-0.068969	-0.067669	-0.0918546	-0.116296	-0.123269	-0.106353	-0.0937878	-0.1029	-0.115832	-0.120361	-0.103815	-0.0860554	-0.0822298	-0.0862904	NaN	NaN	NaN	NaN	NaN	NaN
	0.173424	0.174992	0.163575	0.138396	0.116404	0.0959639	0.0984647	0.140573	0.167303	0.166066	0.186779	0.222179	0.302828	0.460772	0.646989	0.850148	1.0564	1.19249	1.20065	1.14322	1.09756	1.02484	0.919816	0.845355	0.832044	0.85178	0.86369	0.850767	0.780183	0.659309	0.535467	0.41567	0.307653	0.232383	0.18862	0.160708	0.131422	0.0901791	0.0483876	0.017776	0.00466359	0.00199636	-0.0213872	NaN	NaN	NaN	NaN	NaN	NaN
	0.228663	0.175965	0.129891	0.110089	0.210169	0.427374	0.407153	0.0759111	-0.151393	-0.161207	-0.123781	-0.0718802	0.00160381	0.0724193	0.141663	0.220817	0.275279	0.257456	0.207413	0.17865	0.175141	0.190378	0.19696	0.172329	0.112418	0.070951	0.10086	0.14022	0.124293	0.0714317	0.0462102	0.0753306	0.115078	0.13487	0.128042	0.0957527	0.0557772	0.0334005	0.0356536	0.046687	0.0514946	0.0540612	0.0599915	NaN	NaN	NaN	NaN	NaN	NaN
	0.263875	0.290411	0.320251	0.37232	0.410658	0.421362	0.419402	0.412013	0.405849	0.400362	0.383805	0.341348	0.267972	0.235273	0.290896	0.408703	0.55747	0.689772	0.744616	0.5102	NaN	NaN	NaN	NaN	NaN	NaN	NaN	NaN	NaN	NaN	NaN	NaN	NaN	NaN	NaN	NaN	NaN	NaN	NaN	NaN	NaN	NaN	NaN	NaN	NaN	NaN	NaN	NaN	NaN
	0.414295	0.51239	0.593596	0.691882	0.754189	0.728945	0.698239	0.730739	0.781708	0.790536	0.75975	0.727798	0.827741	1.10354	1.37182	1.50056	1.4936	1.34525	1.09576	0.859681	0.698017	0.603412	0.547014	0.490246	0.410316	0.334714	0.290894	0.250528	0.181803	0.107015	0.0866286	0.107728	0.101639	0.0526817	-0.00233049	-0.0411163	-0.0856483	-0.108197	-0.110015	-0.141503	-0.157995	-0.146307	-0.144818	NaN	NaN	NaN	NaN	NaN	NaN
	-0.234124	-0.234732	-0.225271	-0.220313	-0.224007	-0.232113	-0.230747	-0.202394	-0.160125	-0.128047	-0.0797116	0.00416995	0.140398	0.371144	0.675002	0.953362	1.20261	1.4406	1.56426	1.58376	1.57023	1.52523	1.44936	1.3685	1.31139	1.2434	1.15923	1.09462	1.01708	0.931883	0.88945	0.899411	0.922775	0.869778	0.779355	0.73026	0.672502	0.585455	0.49321	0.398133	0.317878	0.261888	0.207503	NaN	NaN	NaN	NaN	NaN	NaN
	-0.0857351	-0.103332	-0.127506	-0.160025	-0.201015	-0.235996	-0.233214	-0.189917	-0.155153	-0.171809	-0.193129	-0.172683	-0.122295	-0.018214	0.149154	0.305366	0.398547	0.463898	0.5096	0.530355	0.62816	0.814478	1.01468	1.17533	1.12883	0.963239	0.899283	0.823305	0.685157	0.541271	0.422712	0.373574	0.334678	0.24962	0.157484	0.0901685	0.0641827	0.0794959	0.0718443	0.0586518	0.0562567	0.00942473	-0.0351976	NaN	NaN	NaN	NaN	NaN	NaN
	0.275694	0.240396	0.184823	0.114917	0.0837864	0.114623	0.0793363	-0.0419583	-0.0959963	-0.0789159	-0.124002	-0.268229	-0.383365	-0.383772	-0.319806	-0.236222	-0.116023	0.0448973	0.236954	0.43722	0.536664	0.442959	0.273831	0.202135	0.191308	0.176062	0.133232	0.0388485	-0.0601344	-0.0996232	-0.045029	0.0321582	0.0197379	-0.085468	-0.20516	-0.272735	-0.292602	-0.300329	-0.318041	-0.364108	-0.417606	-0.443007	-0.449817	-0.441479	-0.41974	NaN	NaN	NaN	NaN
	0.189715	0.161399	0.131883	0.154384	0.221144	0.296726	0.394409	0.547847	0.667981	0.723483	0.868765	1.13879	0.495944	-0.603681	-0.0811523	-0.0199189	0.0323929	0.0699471	0.107367	0.236009	0.420953	0.609564	0.865286	1.10036	1.14919	0.980989	0.740221	0.612863	0.540226	0.469862	0.551194	0.716506	0.770703	0.723376	0.666474	0.593675	0.442544	0.269198	0.160609	0.118062	0.140515	0.177712	0.170933	NaN	NaN	NaN	NaN	NaN	NaN
	-0.165605	-0.170521	-0.181617	-0.204712	-0.22744	-0.234419	-0.241494	-0.253733	-0.24101	-0.190174	-0.112566	-0.0288232	0.0368488	0.0874421	0.15447	0.251493	0.357937	0.473813	0.598172	0.670257	0.704474	0.792164	0.902084	1.01358	1.21031	1.51688	1.90944	2.28353	2.46602	2.44699	2.34033	2.19202	1.9873	1.72582	1.51984	1.43109	1.35235	1.23215	1.09686	0.953689	0.81858	0.751524	0.776318	0.830353	0.8834	0.924144	0.892936	0.80322	0.740232
	0.482461	0.693349	0.880452	0.968984	1.01341	1.10229	1.241	1.37519	1.46401	1.53307	1.6284	1.782	2.00273	2.20201	2.32776	2.40186	2.36818	2.21683	2.03359	1.87649	1.73324	1.53067	1.2394	0.945189	0.724852	0.554694	0.429922	0.359261	0.324369	0.314241	0.316669	0.327975	0.334663	0.33967	0.356344	0.383757	0.412165	0.41938	0.415392	0.426565	0.432112	0.407909	0.385262	0.390869	0.412422	0.43271	0.427266	0.397968	0.379441
	0.40362	0.476356	0.516918	0.557156	0.656463	0.842767	1.06497	1.27021	1.40059	1.436	1.43403	1.41808	1.34404	1.26313	1.26268	1.27589	1.21663	1.08631	0.945525	0.876104	0.855028	0.807297	0.734369	0.653258	0.56255	0.482586	0.426831	0.391259	0.366057	0.327531	0.266295	0.222035	0.226015	0.244337	0.246629	0.211622	0.145549	0.103583	0.0880337	0.0799725	0.0777322	0.0542502	0.0140184	-0.0119744	-0.0270084	-0.0438429	-0.0720925	-0.108335	-0.128072
	-0.0930327	-0.0526173	-0.0142431	0.00859856	0.0143009	0.0135339	0.0281553	0.057413	0.097358	0.14191	0.173962	0.192469	0.210719	0.227756	0.220554	0.190248	0.161115	0.139353	0.125305	0.105831	0.0713557	0.0469427	0.0435505	0.0466333	0.0399554	0.00709167	-0.0468897	-0.0834712	-0.0803348	-0.0705918	-0.0610876	-0.0394443	-0.040928	-0.0669245	-0.0845473	-0.0900507	-0.0905441	-0.0890433	-0.100908	-0.115729	-0.10256	-0.0908774	-0.103054	-0.115849	-0.108688	-0.0807208	-0.064613	-0.0788698	-0.0982335
	0.0498242	0.0131835	-0.0450214	-0.0754192	-0.0815202	-0.0789725	-0.0733128	-0.0757742	-0.0830573	-0.0798057	-0.0654109	-0.040286	-0.00657341	0.013883	0.0139913	0.0175442	0.0476834	0.0802434	0.0670768	0.0368244	0.0416314	0.0508776	0.047711	0.0609222	0.0868984	0.100651	0.0901884	0.0753608	0.0748884	0.0836678	0.0952565	0.101965	0.119299	0.152221	0.169447	0.158848	0.127772	0.0900293	0.0508754	0.013094	-0.0134073	-0.0341582	-0.0584049	-0.0821909	-0.0956871	-0.101919	-0.109545	-0.118982	-0.131494
	0.229767	0.251996	0.264746	0.263836	0.247764	0.238045	0.249517	0.260742	0.249488	-0.031512	-0.370245	-0.360922	-0.342426	-0.330081	-0.314529	-0.312269	-0.307003	-0.280123	-0.252267	-0.231745	-0.208851	-0.176948	-0.13302	-0.0951516	-0.0649071	-0.0248659	0.0281767	0.131463	0.300013	0.429835	0.463052	0.458812	0.442883	0.402948	0.347357	0.298478	0.261448	0.253228	0.290298	0.323166	0.334588	0.356425	0.373395	0.365707	0.349117	0.348983	0.380293	0.412504	0.408764
	NaN	NaN	NaN	NaN	NaN	NaN	NaN	NaN	NaN	NaN	NaN	0.0763173	0.235468	0.239957	0.277873	0.283854	0.17341	0.0182986	-0.0217798	0.0412356	0.114099	0.176431	0.202683	0.18851	0.176807	0.173947	0.158027	0.156097	0.203489	0.274341	0.345225	0.424191	0.484803	0.477926	0.418466	0.374933	0.361786	0.344786	0.307422	0.256702	0.213522	0.191033	0.181175	0.157367	0.104784	0.0400589	0.00148894	0.0163768	0.0197142
	-0.0917332	-0.100729	-0.123006	-0.132377	-0.121975	-0.116285	-0.134745	-0.15817	-0.172314	-0.177137	-0.166869	-0.145669	-0.127347	-0.133251	-0.159449	-0.177611	-0.175873	-0.163893	-0.152156	-0.142947	-0.135047	-0.124525	-0.119965	-0.131887	-0.143907	-0.133629	-0.100514	-0.0674264	-0.0537754	-0.0537795	-0.0604639	-0.0635117	-0.0560785	-0.0505391	-0.0465849	-0.0378954	-0.0316018	-0.0324733	-0.0374922	-0.0222581	0.00608788	0.00304901	-0.00357586	0.029251	0.0766741	0.117777	0.156797	0.182846	0.190608
	0.0912251	0.12246	0.136447	0.151289	0.183653	0.23555	0.305676	0.375957	0.433853	0.495486	0.565274	0.617305	0.637482	0.644536	0.6731	0.751896	0.850643	0.907297	0.908203	0.898145	0.90651	0.924613	0.962579	1.0093	1.0388	1.04753	1.0339	1.00642	0.978633	0.949465	0.906445	0.849492	0.784911	0.719124	0.66042	0.604891	0.554418	0.513524	0.480981	0.45316	0.420005	0.387856	0.361759	0.339943	0.333002	0.329616	0.316708	NaN	NaN
	0.00679043	-0.0212863	-0.0387011	-0.0461599	-0.0449722	-0.0358308	-0.0139244	0.0149496	0.0222052	0.0188289	-0.0552769	0.954924	1.1808	1.02797	0.905288	0.823179	0.75438	0.675591	0.574165	0.45803	0.376464	0.359673	0.370353	0.358397	0.314272	0.253731	0.204675	0.18761	0.196455	0.198491	0.187701	0.162675	0.113007	0.0766597	0.0793211	0.104506	0.135577	0.161902	0.181188	0.194619	0.206138	0.220642	0.248606	0.28815	0.312701	0.307816	0.256296	0.182775	0.17508
	0.117887	0.0878809	0.085928	0.0982976	0.0948091	0.0926992	0.120652	0.152553	0.165671	0.186146	0.216542	0.232692	0.244544	0.255657	0.261019	0.277568	0.305389	0.319381	0.320973	0.324152	0.325817	0.331192	0.349997	0.361588	0.34364	0.32522	0.321121	0.321533	0.336424	0.352669	0.331946	0.265035	0.205331	0.197429	0.219846	0.239282	0.227919	0.201318	0.197881	0.212538	0.236135	0.252648	0.254536	0.256553	0.262592	0.270943	0.275058	0.275514	0.276282
	-0.164545	-0.16861	-0.164881	-0.165991	-0.173209	-0.178426	-0.187397	-0.191936	-0.184958	-0.181908	-0.185813	-0.181016	-0.158958	-0.133316	-0.108797	-0.0732929	-0.026951	0.0361669	0.109376	0.176398	0.253103	0.344902	0.434818	0.52559	0.593517	0.601272	0.552976	0.472486	0.414451	0.400068	0.404706	0.409821	0.396367	0.366988	0.330925	0.30538	0.294338	0.277083	0.260339	0.254061	0.228663	0.175965	0.129891	0.110089	0.210169	0.427374	0.407153	0.0759111	-0.151393
	-0.267848	-0.251559	-0.275171	-0.253653	-0.14114	0.0486958	0.222903	0.371129	0.574428	0.853575	1.16761	1.51081	1.86249	2.32073	3.08005	3.93144	4.32732	4.01924	3.36634	2.82389	2.53866	2.52274	2.62296	2.51895	2.10844	1.58225	1.07414	0.686634	0.451848	0.311937	0.251139	0.233586	0.282235	0.361267	0.322051	0.154369	-0.0494509	-0.214711	-0.308937	-0.374684	-0.438308	-0.482719	-0.502246	-0.495104	-0.483657	-0.489785	-0.492994	-0.470734	-0.41618
	-5	-4.5	-4	-3.5	-3	-2.5	-2	-1.5	-1	-0.5	0	0.5	1	1.5	2	2.5	3	3.5	4	4.5	5	5.5	6	6.5	7	7.5	8	8.5	9	9.5	10	10.5	11	11.5	12	12.5	13	13.5	14	14.5	15	15.5	16	16.5	17	17.5	18	18.5	19
	-0.182647	-0.194562	-0.188529	-0.169784	-0.187325	-0.189921	-0.136559	-0.125541	-0.146667	-0.157616	-0.184783	-0.214302	-0.208741	-0.155914	-0.094477	-0.0471388	-0.00552621	0.016931	0.00764496	-0.0110234	-0.0346009	-0.0695525	-0.0970252	-0.119862	-0.12986	-0.110432	-0.101314	-0.118936	-0.116787	-0.0979367	-0.0985297	-0.112366	-0.123326	-0.126196	-0.124113	-0.122449	-0.124049	-0.134756	-0.15768	-0.18131	-0.18888	-0.189728	-0.187207	NaN	NaN	NaN	NaN	NaN	NaN
	0.0938768	0.0991955	0.128547	0.189464	0.271646	0.337996	0.361669	0.348457	0.313378	0.268053	0.233796	0.243067	0.3175	0.433502	0.577874	0.760441	0.930923	1.0294	1.03469	0.956738	0.823837	0.653091	0.486007	0.305533	0.0909206	0.0550746	0.0570284	0.0611824	0.094825	0.0946297	0.0506361	0.00669887	-0.0279949	-0.051618	-0.0601188	-0.0429935	-0.0117845	0.0170278	0.0385852	0.0545023	0.0614113	0.0388695	-0.0118814	-0.213324	-0.198479	-0.185219	-0.185536	NaN	NaN
	0.136469	0.119398	0.104974	0.100134	0.113142	0.146035	0.148981	0.102582	0.0625129	0.056365	0.0608124	0.0647898	0.0755592	0.103608	0.160349	0.244687	0.331553	0.389646	0.398459	0.338117	0.27697	0.256715	0.240326	0.226013	0.213238	0.207448	0.215532	0.219002	0.206369	0.18625	0.167963	0.152764	0.136911	0.12651	0.123128	0.117272	0.105674	0.0976814	0.0995292	0.0976773	0.0756574	0.0390595	0.00318358	NaN	NaN	NaN	NaN	NaN	NaN
	0.0314787	0.0581088	0.0802731	0.103848	0.109722	0.0869455	0.0780925	0.112809	0.155477	0.16356	0.162303	0.186428	0.281948	0.485489	0.731994	0.919762	1.03159	1.08325	1.05654	0.991267	0.965468	0.981041	1.00368	1.01136	0.950179	0.847119	0.783134	0.722819	0.628013	0.526723	0.466264	0.460238	0.453031	0.390693	0.311503	0.259771	0.217012	0.185585	0.15168	0.105094	0.0720465	0.0416683	0.00916222	NaN	NaN	NaN	NaN	NaN	NaN
	0.232704	0.200897	0.158353	0.134651	0.152465	0.205674	0.236873	0.252945	0.285992	0.322284	0.372381	0.435281	0.0562894	-0.493726	-0.200479	-0.12807	-0.041815	0.0574222	0.17216	0.336614	0.478809	0.526262	0.569559	0.651248	0.670247	0.578526	0.436727	0.325856	0.240046	0.185119	0.253082	0.374332	0.395221	0.318954	0.230657	0.16047	0.0749708	-0.0155652	-0.0787157	-0.123023	-0.138546	-0.132647	-0.139442	-0.441479	-0.41974	NaN	NaN	NaN	NaN
	0.151172	0.201958	0.236872	0.253074	0.270496	0.313874	0.378138	0.439008	0.48123	0.468247	0.448029	0.493752	0.540891	0.577358	0.61082	0.63746	0.640758	0.619404	0.586234	0.555628	0.532813	0.5085	0.47235	0.437406	0.42661	0.439505	0.472945	0.526234	0.575169	0.588612	0.570087	0.543894	0.511539	0.466345	0.425845	0.398958	0.368124	0.334888	0.306759	0.280126	0.257841	0.240845	0.231256	0.229486	0.235592	0.246559	0.242374	0.217918	0.195106
	-0.00807525	-0.0160571	-0.0208427	-0.0189884	-0.0123386	-0.000458392	0.0180522	0.0386705	0.0528914	0.0682833	0.0747714	0.259092	0.335331	0.316926	0.308172	0.314265	0.3135	0.298807	0.289797	0.292502	0.306824	0.335381	0.366744	0.385249	0.387187	0.378011	0.361698	0.346119	0.345946	0.353543	0.352593	0.341284	0.32139	0.297931	0.277065	0.265183	0.257073	0.244357	0.23172	0.224804	0.218425	0.205199	0.195398	0.196892	0.216654	0.248931	0.235583	0.146684	0.102058
	-0.267848	-0.251559	-0.275171	-0.253653	-0.14114	0.0486958	0.222903	0.371129	0.574428	0.853575	1.16761	1.51081	1.86249	2.32073	3.08005	3.93144	4.32732	4.01924	3.36634	2.82389	2.53866	2.52274	2.62296	2.51895	2.10844	1.58225	1.07414	0.686634	0.451848	0.311937	0.251139	0.233586	0.282235	0.361267	0.322051	0.154369	-0.0494509	-0.214711	-0.308937	-0.374684	-0.438308	-0.482719	-0.502246	-0.495104	-0.483657	-0.489785	-0.492994	-0.470734	-0.41618
[truncated: 251 more columns]

## Sheet: Fig. 5e
Fig. 5e
	Duration	Height	Ca2+
	1.21378	113.983	2.00533
	2.64566	120.087	2.01879
	1.38064	118.343	2.27782
	1.10371	120.087	1.57282
	2.37751	119.651	2.39928
	1.26286	129.244	1.43414
	1.24129	118.779	2.79203
	2.62292	113.983	2.08092
	1.52293	120.523	1.83762
	1.41324	108.75	2.29945
	1.21779	114.419	2.08476
	1.85855	107.878	0.424051
	1.86101	120.087	1.37284
	1.28394	129.244	2.40316
	1.61539	108.314	0.0480018
	1.77949	112.238	0.251589
	1.95485	116.163	1.95235
	1.9196	107.442	1.84912
	2.38482	112.674	2.27846
	1.16264	124.012	0.669354
	5.79675	119.215	1.68575
	1.11382	125.32	1.7128
	1.15882	117.035	1.8778
	1.35583	104.39	2.33351
	1.84776	119.215	1.39993
	1.58278	123.576	1.54549
	1.58618	90	0.761195
	1.92584	108.75	1.28054
	1.57508	110.93	2.35764
	2.00998	118.343	1.38509
	2.80938	129.68	2.55476
	1.60881	128.372	0.656781
	1.47991	113.547	3.6166
	2.26844	118.343	3.0444
	1.2581	128.808	1.49074
	1.48101	119.651	1.3178
	2.22734	130.116	2.05504
	2.0486	118.343	2.1443
	2.16924	127.064	2.46312
	2.25845	113.11	1.74729
	2.19791	110.93	2.06216
	2.60569	114.419	1.05153
	2.8237	116.163	2.06182
	1.81061	121.831	2.21155
	1.80224	127.064	1.95366
	2.70811	117.907	1.42865
	4.85938	121.395	2.13567
	1.78108	103.517	1.95529
	2.2038	129.244	0.454351
	1.99334	127.064	-0.16006
	2.09362	121.831	1.70536
	1.65062	101.773	1.8348
	3.21518	128.372	2.37592
	2.24387	107.006	2.26953
	1.33969	110.494	0.547611
	2.19786	108.314	2.1712
	1.50683	105.698	1.89653
	2.95076	110.93	1.43853
	2.39461	125.32	2.31711
	2.58446	114.419	2.09209
	2.60654	136.657	2.32
	2.71464	121.395	1.9999
	3.40154	126.628	2.41777
	3.85869	131.86	0.51243
	4.92048	109.186	1.71404
	1.75084	126.192	1.43259
	1.28559	127.064	2.20234
	1.79682	132.733	1.98848
	2.14277	137.529	0.634383
	1.50455	132.733	1.89209
	2.61069	132.297	2.02953
	2.7038	107.878	3.0149
	2.38334	149.738	1.697
	2.72868	145.814	0.456467
	1.88728	122.267	1.39603
	1.05585	140.145	2.76057
	1.13822	135.785	2.63997
	2.86306	138.837	2.52658
	1.42175	137.093	1.92921
	1.41131	116.599	1.89321
	2.95914	129.68	2.26126
	2.75025	146.686	2.24437
	1.981	112.674	2.83944
	2.23352	150.61	1.895
	1.09623	131.424	2.03635
	1.38458	114.855	2.23328
	1.50027	154.535	1.74865
	1.57026	131.86	1.53304
	1.97663	136.657	1.9003
	2.49286	165	0.0226227
	1.40088	141.017	1.7326
	2.99499	162.82	2.15874
	2.261	125.756	2.3885
	1.66532	145.378	0.196306
	2.96426	123.14	0.599969
	3.67115	142.326	1.80265
	1.29917	114.419	1.50515
	1.53113	164.564	2.29402
	3.00146	135.349	1.78534
	1.88379	147.558	1.36116
	1.40438	136.221	1.95038
	1.30121	145.814	1.59512
	1.95058	142.326	-0.277902
	1.46065	144.506	2.17672
	1.28765	122.703	2.28394
	1.08463	106.57	2.47042
	1.58218	152.355	2.25454
	1.65307	139.709	2.17175
	2.07309	137.965	2.07757
	1.58056	131.86	2.28404
	1.28701	129.68	2.29667
	2.36192	121.831	1.89027
	4.72482	122.267	2.45759
	1.85831	111.802	1.73959
	4.34792	158.459	1.71138
	1.96175	146.25	2.07528
	1.95357	146.25	1.78383
	1.20604	134.041	0.697481
	1.76824	121.831	1.79638
	1.61553	121.831	9.90469

## Sheet: Fig. 5h
Fig. 5h
	Time (s)	Fano
	0.1	0.714286
	0.2	0.714286
	0.3	0.739496
	0.4	0.756303
	0.5	0.789916
	0.6	0.764706
	0.7	0.789916
	0.8	0.764706
	0.9	0.773109
	1	0.781513
	1.1	0.781513
	1.2	0.764706
	1.3	0.781513
	1.4	0.789916
	1.5	0.798319
	1.6	0.789916
	1.7	0.798319
	1.8	0.806723
	1.9	0.806723
	2	0.806723
	2.1	0.840336
	2.2	0.857143
	2.3	0.857143
	2.4	0.840336
	2.5	0.848739
	2.6	0.823529
	2.7	0.840336
	2.8	0.848739
	2.9	0.848739
	3	0.865546
	3.1	0.890756
	3.2	0.882353
	3.3	0.89916
	3.4	0.915966
	3.5	0.915966
	3.6	0.915966
	3.7	0.907563
	3.8	0.890756
	3.9	0.882353
	4	0.882353
	4.1	0.882353
	4.2	0.865546
	4.3	0.857143
	4.4	0.857143
	4.5	0.865546
	4.6	0.848739
	4.7	0.857143
	4.8	0.840336
	4.9	0.857143
	5	0.857143
	5.1	0.840336
	5.2	0.857143
	5.3	0.823529
	5.4	0.823529
	5.5	0.857143
	5.6	0.857143
	5.7	0.848739
	5.8	0.857143
	5.9	0.848739
	6	0.87395
	6.1	0.890756
	6.2	0.848739
	6.3	0.781513
	6.4	0.739496
	6.5	0.655462
	6.6	0.596639
	6.7	0.563025
	6.8	0.495798
	6.9	0.462185
	7	0.478992
	7.1	0.478992
	7.2	0.495798
	7.3	0.470588
	7.4	0.495798
	7.5	0.529412
	7.6	0.546218
	7.7	0.546218
	7.8	0.563025
	7.9	0.605042
	8	0.588235
	8.1	0.647059
	8.2	0.647059
	8.3	0.647059
	8.4	0.663866
	8.5	0.689076
	8.6	0.689076
	8.7	0.747899
	8.8	0.756303
	8.9	0.781513
	9	0.798319
	9.1	0.798319
	9.2	0.806723
	9.3	0.823529
	9.4	0.857143
	9.5	0.857143
	9.6	0.848739
	9.7	0.89916
	9.8	0.890756
	9.9	0.882353
	10	0.882353
	10.1	0.882353
	10.2	0.89916
	10.3	0.87395
	10.4	0.882353
	10.5	0.87395
	10.6	0.865546
	10.7	0.87395
	10.8	0.87395
	10.9	0.890756
	11	0.890756
	11.1	0.89916

[truncated: 12 more sheets: Fig. 5i, Fig. 6a, Fig. 6e, Fig. 6f, Fig. 6g, Fig. 7a, Fig. 7d, Fig. 8, Supplementary Fig. 2, Supplementary Fig. 4b, Supplementary Fig. 4c, Supplementary Fig. 5]
